# Supplementary material for: (E)-1-{4-[Bis(4-bromo­phen­yl)meth­yl]piperazin-1-yl}-3-(4-eth­oxy­phen­yl)prop-2-en-1-one
Source: Acta Crystallogr Sect E Struct Rep Online. 2012 Feb 4;68(Pt 3):o604. doi: 10.1107/S1600536812003819 (PMC3297327; doi:10.1107/S1600536812003819)
Supplement: Supplementary file 2 [file e-68-0o604-Isup2.hkl]

# 
# h,k,l, Fc-squared, Fo-squared, sigma(Fo-squared) and status flag 
# 
data_I
_shelx_title ' X in P-1' 
_shelx_refln_list_code          4 
_shelx_F_calc_maximum      217.58 
_exptl_crystal_F_000       592.00 
_reflns_d_resolution_high  0.8292 
 
loop_ 
 _symmetry_equiv_pos_as_xyz 
 'x, y, z' 
 '-x, -y, -z' 
 
_cell_length_a    10.4230 
_cell_length_b    10.9030 
_cell_length_c    12.8240 
_cell_angle_alpha  74.290 
_cell_angle_beta   73.560 
_cell_angle_gamma  71.590 
 
_shelx_F_squared_multiplier     1.000 
 
loop_ 
 _refln_index_h 
 _refln_index_k 
 _refln_index_l 
 _refln_F_squared_calc 
 _refln_F_squared_meas 
 _refln_F_squared_sigma 
 _refln_observed_status 
   1   0   0     2203.50     3006.32     28.10 o 
   2   0   0     9356.96     9361.33     71.21 o 
   3   0   0    25354.06    23095.88    463.67 o 
   4   0   0     5220.39     5859.83     83.77 o 
   5   0   0     4074.90     3870.98     76.85 o 
   6   0   0     5769.70     5257.53     91.60 o 
   7   0   0       34.74      245.57     49.69 o 
   8   0   0     3466.09     3330.40     93.72 o 
   9   0   0      175.73       74.18     65.88 o 
  10   0   0       50.20       24.92     62.61 o 
  11   0   0      193.45      221.95     66.07 o 
 -11   1   0        0.50       26.87     70.13 o 
 -10   1   0       15.90       70.63     65.93 o 
  -9   1   0        7.85       30.53     62.81 o 
  -8   1   0      328.60      289.33     62.05 o 
  -7   1   0      150.79      100.04     50.02 o 
  -6   1   0        0.94       24.94     38.88 o 
  -5   1   0        5.41       25.30     31.82 o 
  -4   1   0      707.37      829.05     33.57 o 
  -3   1   0      312.96      367.10     22.75 o 
  -2   1   0    10206.03    10805.53     64.71 o 
  -1   1   0       53.18      139.77     14.01 o 
   0   1   0      102.30      295.84      8.71 o 
   1   1   0     1487.78     1708.75     19.21 o 
   2   1   0    11929.45    11935.20    269.66 o 
   3   1   0      669.00      660.55     24.56 o 
   4   1   0     1958.23     1940.97     40.47 o 
   5   1   0     9476.53     9331.91     91.07 o 
   6   1   0       99.14      137.20     31.50 o 
   7   1   0      611.03      585.64     49.86 o 
   8   1   0     1850.12     1685.10     70.17 o 
   9   1   0      124.55       64.16     52.91 o 
  10   1   0      813.83      811.58     67.79 o 
  11   1   0      466.55      398.72     69.45 o 
 -11   2   0       93.45       32.20     71.18 o 
 -10   2   0      515.39      679.86     75.80 o 
  -9   2   0       84.85       46.90     66.80 o 
  -8   2   0      965.67     1090.96     70.16 o 
  -7   2   0      317.51      374.03     53.49 o 
  -6   2   0       55.49       30.01     40.37 o 
  -5   2   0     2577.40     2659.72     58.88 o 
  -4   2   0     2635.30     2738.31     51.94 o 
  -3   2   0       13.90        8.94     20.47 o 
  -2   2   0     5885.85     5630.55     53.96 o 
  -1   2   0       22.56        0.37     12.65 o 
   0   2   0     3063.12     3246.46    168.41 o 
   1   2   0     3708.81     4062.91     34.13 o 
   2   2   0      107.31      193.83     16.90 o 
   3   2   0       40.18       35.64     16.70 o 
   4   2   0     1080.32     1010.11     35.09 o 
   5   2   0       38.78       52.03     26.96 o 
   6   2   0      160.89      177.72     33.95 o 
   7   2   0       82.58      101.00     40.44 o 
   8   2   0      296.09      260.62     48.18 o 
   9   2   0       83.83       87.81     52.60 o 
  10   2   0       60.28      119.00     56.61 o 
  11   2   0       17.10       63.24     63.24 o 
 -10   3   0        1.03       72.01     72.01 o 
  -9   3   0        7.99       43.79     66.69 o 
  -8   3   0      511.50      661.35     59.67 o 
  -7   3   0      325.37      410.22     52.18 o 
  -6   3   0      704.83      720.08     56.11 o 
  -5   3   0     1171.92     1279.36     50.88 o 
  -4   3   0      277.40      213.38     31.74 o 
  -3   3   0     5218.13     4765.51     68.35 o 
  -2   3   0     2137.32     2215.35     39.54 o 
  -1   3   0     1074.14     1006.27     27.26 o 
   0   3   0    17489.32    17018.45    733.79 o 
   1   3   0     4682.59     4798.21     44.89 o 
   2   3   0     2754.43     3050.56     38.78 o 
   3   3   0     5575.14     5601.56     57.66 o 
   4   3   0      227.23      200.24     26.01 o 
   5   3   0     2812.09     2834.10     54.60 o 
   6   3   0     2286.48     2077.44     57.47 o 
   7   3   0       76.72      128.97     38.47 o 
   8   3   0     1078.81      967.66     58.94 o 
   9   3   0      704.33      694.85     62.85 o 
  10   3   0       12.56       47.93     56.99 o 
  11   3   0      270.13      267.20     63.29 o 
  12   3   0       28.94       58.50     60.67 o 
 -10   4   0       87.02      138.21     66.58 o 
  -9   4   0      155.78       12.94     68.99 o 
  -8   4   0        4.90       42.70     61.68 o 
  -7   4   0      131.31      148.92     56.93 o 
  -6   4   0      828.22      853.02     57.13 o 
  -5   4   0      133.90      114.41     40.31 o 
  -4   4   0      323.83      473.26     42.76 o 
  -3   4   0      689.39      776.19     36.72 o 
  -2   4   0       51.19       61.56     25.89 o 
  -1   4   0      946.96      892.79     32.64 o 
   0   4   0      263.69      432.61     31.34 o 
   1   4   0        4.53       12.47     17.45 o 
   2   4   0     1008.67      948.31     31.89 o 
   3   4   0      471.71      466.66     27.81 o 
   4   4   0      136.56      196.10     35.14 o 
   5   4   0       17.25       29.44     29.44 o 
   6   4   0       53.19       74.45     35.02 o 
   7   4   0      788.99      748.48     51.14 o 
   8   4   0      234.50      285.82     47.57 o 
   9   4   0       56.74       37.89     51.26 o 
  10   4   0       53.24       41.59     58.64 o 
  11   4   0      141.58       66.44     64.13 o 
  12   4   0        3.84       38.24     61.28 o 
  -9   5   0       18.58       49.60     65.39 o 
  -8   5   0      293.89      380.28     65.31 o 
  -7   5   0      400.55      439.37     65.16 o 
  -6   5   0      427.28      359.35     56.69 o 
  -5   5   0     1899.11     1807.51     71.21 o 
  -4   5   0     1014.19      968.64     50.45 o 
  -3   5   0      471.02      469.79     39.68 o 
  -2   5   0     1857.61     1650.36     45.85 o 
  -1   5   0     4814.69     5133.35     66.59 o 
   0   5   0     1988.78     1721.84     39.06 o 
   1   5   0     4387.12     4453.88     58.52 o 
   2   5   0     1101.22     1234.43     35.17 o 
   3   5   0     4446.33     4766.36     63.96 o 
   4   5   0     3070.02     3191.10     59.19 o 
   5   5   0      755.97      824.96     45.71 o 
   6   5   0      487.94      468.02     45.82 o 
   7   5   0     2408.36     2261.68     70.58 o 
   8   5   0       37.94       45.73     48.94 o 
   9   5   0       83.56       32.56     53.08 o 
  10   5   0       30.01       48.78     57.13 o 
  11   5   0        0.34        0.00     60.87 o 
  -8   6   0       20.18       42.47     63.53 o 
  -7   6   0        0.03       21.63     62.15 o 
  -6   6   0       97.01       33.11     58.82 o 
  -5   6   0      105.02       17.35     49.11 o 
  -4   6   0        4.02       15.36     42.06 o 
  -3   6   0      714.89      644.88     47.95 o 
  -2   6   0      324.17      237.54     39.98 o 
  -1   6   0       73.58       97.86     31.07 o 
   0   6   0      946.83      861.83     42.08 o 
   1   6   0     1109.12     1202.88     41.80 o 
   2   6   0      349.20      332.47     33.24 o 
   3   6   0     2939.57     3241.35     62.80 o 
   4   6   0      538.62      535.38     40.50 o 
   5   6   0     1046.02     1014.73     50.94 o 
   6   6   0     1204.99     1183.88     60.42 o 
   7   6   0      194.85      212.15     49.07 o 
   8   6   0      386.87      446.75     54.84 o 
   9   6   0      574.04      586.53     62.85 o 
  10   6   0        0.14       10.29     59.85 o 
  11   6   0      220.64      276.61     63.68 o 
  -7   7   0      110.79       79.57     64.80 o 
  -6   7   0       61.46      122.05     57.53 o 
  -5   7   0      144.16       60.99     54.94 o 
  -4   7   0      327.55      366.96     48.28 o 
  -3   7   0      208.82      131.29     48.66 o 
  -2   7   0       51.81       83.07     41.72 o 
  -1   7   0      103.64       90.84     39.41 o 
   0   7   0       92.00      262.29    116.48 o 
   1   7   0       29.42        5.94     35.09 o 
   2   7   0        3.91       33.80     35.34 o 
   3   7   0       70.62       17.37     37.82 o 
   4   7   0      167.88      115.53     39.42 o 
   5   7   0        0.29       10.50     40.79 o 
   6   7   0      121.77      200.54     46.59 o 
   7   7   0       72.85       93.10     51.34 o 
   8   7   0      190.86      178.45     54.42 o 
   9   7   0        2.20       26.46     56.94 o 
  10   7   0        2.22       45.62     62.59 o 
  11   7   0        0.74       66.49     66.49 o 
  -7   8   0       34.47       23.41     61.67 o 
  -6   8   0        3.73       16.25     60.01 o 
  -5   8   0       90.67       23.11     56.27 o 
  -4   8   0      164.89      112.04     54.05 o 
  -3   8   0       60.77       22.89     49.81 o 
  -2   8   0      641.54      662.63     56.59 o 
  -1   8   0      490.91      339.54     52.56 o 
   0   8   0      437.68      503.65     36.47 o 
   1   8   0     1598.36     1471.84     63.88 o 
   2   8   0       39.64        9.44     43.65 o 
   3   8   0      312.42      316.90     46.59 o 
   4   8   0      933.65      988.30     60.01 o 
   5   8   0       88.83      143.41     47.74 o 
   6   8   0      350.16      325.03     54.86 o 
   7   8   0      302.07      289.96     58.19 o 
   8   8   0       18.17       71.09     56.88 o 
   9   8   0       65.43       80.28     62.67 o 
  10   8   0        6.65       47.94     61.41 o 
  -5   9   0        0.00       37.60     57.16 o 
  -4   9   0       17.94       57.55     57.55 o 
  -3   9   0        1.10       39.78     55.27 o 
  -2   9   0        6.53       20.41     52.44 o 
  -1   9   0        1.83       25.89     52.71 o 
   0   9   0        6.26       49.99     49.72 o 
   1   9   0       32.78        6.92     51.16 o 
   2   9   0        4.52       89.29     47.73 o 
   3   9   0       12.85       36.31     49.21 o 
   4   9   0       62.05      231.70     47.68 o 
   5   9   0       13.10       51.92     51.92 o 
   6   9   0       83.03       84.06     54.76 o 
   7   9   0        4.34       70.40     56.58 o 
   8   9   0        1.03      103.79     58.60 o 
   9   9   0       95.04       24.21     63.15 o 
  10   9   0        0.31       28.14     61.37 o 
  -4  10   0       64.14       10.69     57.76 o 
  -3  10   0      100.83       14.05     58.11 o 
  -2  10   0       56.88       63.40     56.92 o 
  -1  10   0       18.88       11.26     59.41 o 
   0  10   0        0.93       20.72    123.85 o 
   1  10   0       13.22      187.95     52.25 o 
   2  10   0      140.49       72.96     62.30 o 
   3  10   0        0.85       17.51     55.48 o 
   4  10   0       40.70      189.25     57.12 o 
   5  10   0       21.10       78.87     58.67 o 
   6  10   0        2.89       60.70     60.70 o 
   7  10   0        0.95       59.79     59.79 o 
   8  10   0       14.89       20.45     58.57 o 
   9  10   0        0.04       22.46     59.95 o 
  -3  11   0        0.16       58.19     58.19 o 
  -2  11   0       29.54       11.64     61.77 o 
  -1  11   0       11.96       34.02     63.10 o 
   0  11   0       21.05       19.79     74.27 o 
   1  11   0       88.42       34.74     65.36 o 
   2  11   0       40.76       33.06     64.03 o 
   3  11   0       65.88       41.78     65.71 o 
   4  11   0       76.47       86.38     63.19 o 
   5  11   0        6.44       60.16     61.98 o 
   6  11   0       25.02       65.23     60.86 o 
   7  11   0       62.46      182.75     60.58 o 
   8  11   0        4.51       10.16     61.60 o 
   0  12   0       66.47       49.68     47.29 o 
   1  12   0        0.04       58.01     64.53 o 
   2  12   0       14.18        1.76     66.19 o 
   3  12   0        4.63       16.43     66.58 o 
   4  12   0        0.68       67.39     67.39 o 
   5  12   0        3.66       47.98     65.26 o 
   6  12   0        4.37       12.12     61.73 o 
  -5 -12   1        4.17        9.92     49.49 o 
  -4 -12   1        8.78       29.32     49.39 o 
  -3 -12   1        5.72       43.21     51.07 o 
  -2 -12   1       21.77       16.74     53.37 o 
  -1 -12   1        2.89       57.64     50.88 o 
   0 -12   1        0.35       10.08     66.02 o 
  -7 -11   1        1.60      112.54     50.00 o 
  -6 -11   1       24.46       13.19     52.60 o 
  -5 -11   1        0.29       49.69     50.71 o 
  -4 -11   1       60.87       48.89     49.05 o 
  -3 -11   1       35.27       49.90     51.95 o 
  -2 -11   1        0.18       50.95     50.95 o 
  -1 -11   1       24.25       55.12     50.26 o 
   0 -11   1        0.30       47.65     47.65 o 
   1 -11   1        0.12       34.11     52.56 o 
   2 -11   1        6.06       34.88     52.46 o 
  -9 -10   1       32.34       50.99     56.79 o 
  -8 -10   1        5.33       42.84     54.20 o 
  -7 -10   1       33.20       12.14     55.24 o 
  -6 -10   1       99.40       91.76     52.36 o 
  -5 -10   1        1.85       16.45     49.95 o 
  -4 -10   1      102.60      152.20     49.01 o 
  -3 -10   1       42.03       52.72     48.62 o 
  -2 -10   1       33.36       41.01     47.84 o 
  -1 -10   1      159.82      179.34     51.08 o 
   0 -10   1       86.65       35.65     38.07 o 
   1 -10   1       60.98      126.41     53.11 o 
   2 -10   1       60.20       66.76     56.65 o 
   3 -10   1        8.72        4.72     58.52 o 
   4 -10   1       61.85       74.45     58.17 o 
  -9  -9   1        0.51       83.31     57.36 o 
  -8  -9   1        0.19        3.19     54.57 o 
  -7  -9   1       26.68       10.38     50.75 o 
  -6  -9   1       50.65        5.48     50.28 o 
  -5  -9   1       55.78       72.25     44.10 o 
  -4  -9   1       11.73       53.01     42.99 o 
  -3  -9   1       82.15       73.64     42.17 o 
  -2  -9   1       15.46       77.49     43.07 o 
  -1  -9   1      217.43      246.22     46.15 o 
   0  -9   1        7.81       30.78     31.75 o 
   1  -9   1       96.42      136.08     49.80 o 
   2  -9   1       61.25        7.32     56.27 o 
   3  -9   1        5.69       29.36     56.48 o 
   4  -9   1       10.00       45.57     59.86 o 
   5  -9   1       10.42       30.68     59.18 o 
 -10  -8   1        7.60       42.06     65.18 o 
  -9  -8   1      198.16      221.56     62.24 o 
  -8  -8   1      115.42      139.52     57.84 o 
  -7  -8   1       22.09       45.79     50.40 o 
  -6  -8   1      270.73      248.15     48.83 o 
  -5  -8   1      314.63      330.66     45.98 o 
  -4  -8   1       15.49       23.33     39.45 o 
  -3  -8   1      259.16      230.46     41.85 o 
  -2  -8   1      731.15      690.01     45.22 o 
  -1  -8   1      476.95      487.85     45.15 o 
   0  -8   1       14.63       15.78     28.45 o 
   1  -8   1      165.60      162.33     45.05 o 
   2  -8   1       11.41       14.67     47.50 o 
   3  -8   1      105.99      144.70     52.81 o 
   4  -8   1       15.83       73.25     57.60 o 
   5  -8   1        1.26       45.76     57.72 o 
   6  -8   1       22.95       48.04     58.15 o 
   7  -8   1        9.00        6.38     56.93 o 
 -11  -7   1        1.37       30.61     68.31 o 
 -10  -7   1       40.51       88.49     64.71 o 
  -9  -7   1      172.04      237.22     62.37 o 
  -8  -7   1       75.96       75.62     55.31 o 
  -7  -7   1      342.38      369.64     54.46 o 
  -6  -7   1      269.44      303.27     46.68 o 
  -5  -7   1        0.91       48.50     36.37 o 
  -4  -7   1      337.23      297.36     40.18 o 
  -3  -7   1      342.81      317.34     37.67 o 
  -2  -7   1        0.64       49.10     32.68 o 
  -1  -7   1      836.53      840.31     45.65 o 
   0  -7   1      108.76       82.87     26.81 o 
   1  -7   1      282.56      252.74     43.83 o 
   2  -7   1      399.63      437.40     49.07 o 
   3  -7   1      168.87      154.89     49.64 o 
   4  -7   1      576.77      532.50     57.82 o 
   5  -7   1      452.87      461.58     61.86 o 
   6  -7   1       38.45       44.14     57.46 o 
   7  -7   1       35.12       24.17     60.35 o 
 -11  -6   1       94.14      153.30     71.31 o 
 -10  -6   1      155.94      148.56     72.16 o 
  -9  -6   1        1.39       59.10     61.40 o 
  -8  -6   1        2.38       47.52     56.04 o 
  -7  -6   1       54.27        0.00     48.28 o 
  -6  -6   1       72.42       82.95     43.25 o 
  -5  -6   1       80.94       43.36     34.69 o 
  -4  -6   1        8.57        6.99     29.66 o 
  -3  -6   1      425.37      386.79     32.85 o 
  -2  -6   1        8.33        0.00     26.27 o 
  -1  -6   1      310.33      253.15     32.96 o 
   0  -6   1        1.09       49.76     19.92 o 
   1  -6   1       37.91       28.67     32.59 o 
   2  -6   1       19.97       52.45     37.32 o 
   3  -6   1       11.19      128.56     41.15 o 
   4  -6   1       27.28        7.51     45.10 o 
   5  -6   1       19.93       20.84     47.93 o 
   6  -6   1      169.98      138.45     57.63 o 
   7  -6   1      177.76      175.63     60.06 o 
   8  -6   1       13.16       22.84     60.53 o 
 -11  -5   1       87.67       91.83     71.42 o 
 -10  -5   1      165.39      118.10     70.05 o 
  -9  -5   1      181.31      219.90     64.10 o 
  -8  -5   1      305.10      310.94     61.39 o 
  -7  -5   1      333.68      343.77     52.58 o 
  -6  -5   1     1104.08     1170.18     56.05 o 
  -5  -5   1     1866.75     1761.88     52.77 o 
  -4  -5   1        0.87        0.69     25.89 o 
  -3  -5   1     1485.74     1302.29     40.62 o 
  -2  -5   1     6718.46     5767.65     66.10 o 
  -1  -5   1        4.09       80.62     22.78 o 
   0  -5   1     6248.83     6106.08    265.11 o 
   1  -5   1     1706.77     1697.62     47.37 o 
   2  -5   1       94.76       73.29     32.32 o 
   3  -5   1     1765.87     1817.81     59.04 o 
   4  -5   1      604.45      650.73     48.18 o 
   5  -5   1       43.50        0.00     47.34 o 
   6  -5   1      269.22      315.14     55.01 o 
   7  -5   1       25.93      110.68     54.70 o 
   8  -5   1      299.51      222.84     61.71 o 
   9  -5   1       10.80       52.62     54.96 o 
 -11  -4   1       30.13       38.21     66.59 o 
 -10  -4   1       66.13        0.00     73.50 o 
  -9  -4   1      191.09       67.40     68.57 o 
  -8  -4   1       21.23       56.95     56.95 o 
  -7  -4   1      416.79      459.84     55.09 o 
  -6  -4   1      232.25      211.47     44.90 o 
  -5  -4   1        0.31       30.06     30.06 o 
  -4  -4   1     1408.06     1411.93     39.03 o 
  -3  -4   1       11.84        8.29     19.78 o 
  -2  -4   1     3083.55     3016.09     44.84 o 
  -1  -4   1      907.83      852.28     30.58 o 
   0  -4   1       10.52       10.11     14.28 o 
   1  -4   1       31.76        4.34     23.01 o 
   2  -4   1     4531.94     4739.22     64.12 o 
   3  -4   1      901.20      879.61     39.88 o 
   4  -4   1     1011.96     1076.38     48.46 o 
   5  -4   1     2233.22     2185.32     68.57 o 
   6  -4   1       76.29       32.42     49.13 o 
   7  -4   1      151.18      145.57     50.58 o 
   8  -4   1      378.01      347.12     62.37 o 
   9  -4   1      127.87       33.13     61.15 o 
  10  -4   1       80.43       42.51     58.29 o 
 -11  -3   1      226.72      257.36     71.84 o 
 -10  -3   1      819.31      888.46     83.54 o 
  -9  -3   1       69.89        3.89     65.83 o 
  -8  -3   1      555.55      656.64     67.50 o 
  -7  -3   1      646.02      670.25     61.61 o 
  -6  -3   1       55.72       65.37     41.85 o 
  -5  -3   1     2473.68     2580.50     63.37 o 
  -4  -3   1     1155.94     1221.15     38.70 o 
  -3  -3   1      604.42      595.46     26.45 o 
  -2  -3   1     8663.36     8654.79     64.12 o 
  -1  -3   1     6423.92     6457.45     55.07 o 
   0  -3   1      208.66      177.71     13.31 o 
   1  -3   1       44.60       41.23     18.32 o 
   2  -3   1       14.83       42.76     19.84 o 
   3  -3   1      206.95      189.61     28.24 o 
   4  -3   1       59.73       38.75     29.99 o 
   5  -3   1      178.27      188.34     38.18 o 
   6  -3   1       49.25       48.70     41.12 o 
   7  -3   1      431.62      336.09     55.72 o 
   8  -3   1       83.35       54.82     55.98 o 
   9  -3   1       43.85       83.39     57.76 o 
  10  -3   1        4.76       61.21     61.21 o 
 -11  -2   1       62.55       23.67     68.11 o 
 -10  -2   1       62.51       59.05     68.99 o 
  -9  -2   1       23.02        1.94     62.32 o 
  -8  -2   1     1920.34     2090.31     87.65 o 
  -7  -2   1        5.16       30.33     51.15 o 
  -6  -2   1     5075.04     5192.97     99.08 o 
  -5  -2   1     7136.39     7877.14     99.66 o 
  -4  -2   1       53.26       12.83     29.10 o 
  -3  -2   1     5769.32     5942.27     60.49 o 
  -2  -2   1    24806.78    22906.18    395.87 o 
  -1  -2   1     9158.72     9200.08     55.75 o 
   0  -2   1    47340.96    42818.33   2136.11 o 
   1  -2   1     3070.14     3039.20     36.91 o 
   2  -2   1     2144.68     2201.81     36.35 o 
   3  -2   1     7024.36     6987.74     67.51 o 
   4  -2   1     1080.94     1010.53     38.77 o 
   5  -2   1      482.62      518.19     40.26 o 
   6  -2   1     4105.60     4080.97     76.70 o 
   7  -2   1        1.51       87.01     42.40 o 
   8  -2   1     2349.95     2419.50     81.93 o 
   9  -2   1      436.99      493.55     63.67 o 
  10  -2   1        7.79       21.72     59.80 o 
  11  -2   1      252.49      210.51     63.24 o 
 -11  -1   1        2.32       94.83     67.36 o 
 -10  -1   1       31.41       92.85     67.12 o 
  -9  -1   1       10.61       43.97     61.29 o 
  -8  -1   1      278.85      268.83     62.27 o 
  -7  -1   1       94.97      210.37     50.04 o 
  -6  -1   1       72.18      113.27     43.74 o 
  -5  -1   1      859.34      878.98     48.89 o 
  -4  -1   1     2185.87     2469.43     53.70 o 
  -3  -1   1     1631.43     1722.67     40.42 o 
  -2  -1   1    17026.12    17397.42    371.85 o 
  -1  -1   1     2242.66     2577.21     27.71 o 
   0  -1   1     2717.63     2558.14    335.54 o 
   1  -1   1      666.17      712.47     16.30 o 
   2  -1   1     5265.77     5287.88     46.60 o 
   3  -1   1      226.98      201.43     19.70 o 
   4  -1   1      339.49      312.84     27.04 o 
   5  -1   1     4610.84     4703.69     69.00 o 
   6  -1   1        3.82       43.73     33.30 o 
   7  -1   1      314.49      335.83     45.44 o 
   8  -1   1      603.79      516.28     57.70 o 
   9  -1   1      101.58        3.11     56.26 o 
  10  -1   1      224.78      235.45     62.15 o 
  11  -1   1      284.57      210.86     63.48 o 
 -11   0   1       37.78       24.77     68.14 o 
 -10   0   1      951.36      941.07     82.82 o 
  -9   0   1        3.30       16.10     60.62 o 
  -8   0   1      246.22      336.41     64.19 o 
  -7   0   1     1929.07     2115.44     76.71 o 
  -6   0   1      873.58      978.40     53.16 o 
  -5   0   1      780.66      813.08     44.91 o 
  -4   0   1     2839.19     3047.77     55.24 o 
  -3   0   1      653.30      729.14     29.82 o 
  -2   0   1     3953.12     4029.83     44.30 o 
  -1   0   1       77.26       90.05     10.69 o 
   0   0   1      202.08      196.33     11.27 o 
   1   0   1     1427.92     1330.96     21.36 o 
   2   0   1     4620.68     4585.13     41.32 o 
   3   0   1     1170.34     1286.16     29.52 o 
   4   0   1     1380.96     1368.41     35.42 o 
   5   0   1      300.77      263.18     30.51 o 
   6   0   1      189.24      193.85     36.49 o 
   7   0   1       10.65       13.86     39.31 o 
   8   0   1      182.85      147.74     47.20 o 
   9   0   1      248.87      289.17     55.18 o 
  10   0   1       17.04      103.24     58.68 o 
  11   0   1       18.53       62.31     60.13 o 
 -11   1   1       37.90       86.45     68.20 o 
 -10   1   1      155.06      173.82     68.58 o 
  -9   1   1       11.03        1.71     62.80 o 
  -8   1   1      936.52      951.31     69.55 o 
  -7   1   1       54.68       55.55     49.72 o 
  -6   1   1      931.11      913.82     54.03 o 
  -5   1   1     3504.59     3798.65     71.77 o 
  -4   1   1     3585.65     4178.82     61.86 o 
  -3   1   1     2170.49     2132.15     38.99 o 
  -2   1   1     9976.82    11394.22     67.67 o 
  -1   1   1     2363.98     2841.41     29.36 o 
   0   1   1     1576.85     1710.02    119.09 o 
   1   1   1     1988.56     2088.15     22.81 o 
   2   1   1      200.60      197.70     15.75 o 
   3   1   1    15874.09    16733.64     91.11 o 
   4   1   1     5242.08     5026.77     58.96 o 
   5   1   1     2256.80     2238.14     48.37 o 
   6   1   1     3392.71     3315.15     63.81 o 
   7   1   1     1054.26      942.64     52.00 o 
   8   1   1      436.32      445.20     50.15 o 
   9   1   1     1076.03     1109.12     66.16 o 
  10   1   1      236.60      178.09     60.37 o 
  11   1   1      229.69      189.13     64.47 o 
  12   1   1       79.83      112.72     60.90 o 
 -10   2   1       88.03       41.46     69.79 o 
  -9   2   1      267.58      280.08     69.46 o 
  -8   2   1       21.62       55.23     58.85 o 
  -7   2   1      621.34      801.69     59.31 o 
  -6   2   1      300.02      284.53     44.46 o 
  -5   2   1       16.71       10.45     32.95 o 
  -4   2   1      772.18      746.66     36.16 o 
  -3   2   1      336.35      339.21     26.22 o 
  -2   2   1      500.60      652.85     24.88 o 
  -1   2   1      260.78      279.69     17.91 o 
   0   2   1       18.02       24.72      6.70 o 
   1   2   1      140.16      153.59     13.11 o 
   2   2   1      872.85     1084.39     24.25 o 
   3   2   1      413.06      370.12     21.58 o 
   4   2   1       85.39       88.91     21.39 o 
   5   2   1      143.02      126.77     28.00 o 
   6   2   1     1348.62     1334.63     45.77 o 
   7   2   1       85.73       54.77     37.62 o 
   8   2   1      485.68      458.65     49.40 o 
   9   2   1       37.30       52.48     50.67 o 
  10   2   1        2.53       67.44     54.82 o 
  11   2   1      118.12       86.15     61.54 o 
  12   2   1       59.76       43.73     58.81 o 
 -10   3   1      256.19      206.08     73.94 o 
  -9   3   1       24.43       54.56     63.33 o 
  -8   3   1      366.05      342.87     66.54 o 
  -7   3   1      708.20      664.88     63.40 o 
  -6   3   1      826.45      920.40     56.60 o 
  -5   3   1     3643.41     3503.30     75.66 o 
  -4   3   1     2904.22     3043.30     61.49 o 
  -3   3   1      274.23      283.19     27.48 o 
  -2   3   1     5127.79     5315.27     57.68 o 
  -1   3   1    14297.57    15810.66     87.99 o 
   0   3   1     2108.44     2255.69     95.70 o 
   1   3   1    24094.64    22124.33    390.58 o 
   2   3   1    15567.76    14518.97    335.90 o 
   3   3   1      820.30      890.88     27.14 o 
   4   3   1     2116.40     2229.98     42.30 o 
   5   3   1     1713.03     1705.98     43.13 o 
   6   3   1      209.41      199.23     32.70 o 
   7   3   1     1764.63     1595.37     58.30 o 
   8   3   1       44.37      120.60     39.93 o 
   9   3   1      317.24      282.32     54.60 o 
  10   3   1       64.11       30.42     55.48 o 
  11   3   1       50.68       28.77     57.88 o 
  12   3   1        8.10      101.99     57.04 o 
  -9   4   1        0.18       66.08     62.75 o 
  -8   4   1      101.60       25.80     64.50 o 
  -7   4   1        0.32       29.10     55.62 o 
  -6   4   1      100.19       76.89     48.63 o 
  -5   4   1      527.73      497.69     46.32 o 
  -4   4   1        0.06       83.62     31.94 o 
  -3   4   1     1846.61     1753.93     49.72 o 
  -2   4   1      363.29      299.18     28.86 o 
  -1   4   1        5.62        9.54     20.40 o 
   0   4   1     4271.68     4535.21    141.39 o 
   1   4   1     1213.27     1281.67     30.53 o 
   2   4   1      474.95      465.65     23.56 o 
   3   4   1     6860.83     7626.59     69.37 o 
   4   4   1     2188.73     2304.73     45.94 o 
   5   4   1     1550.66     1508.98     45.06 o 
   6   4   1     1890.54     1766.05     53.52 o 
   7   4   1      789.32      777.75     49.78 o 
   8   4   1      398.08      311.62     50.03 o 
   9   4   1     1048.44     1046.33     65.57 o 
  10   4   1       81.58       70.50     57.35 o 
  11   4   1      231.02      263.96     59.59 o 
  12   4   1      205.37      230.18     64.57 o 
  -9   5   1      142.69      116.93     68.80 o 
  -8   5   1       40.72      121.42     60.90 o 
  -7   5   1      235.67      188.62     62.36 o 
  -6   5   1      488.33      511.59     57.12 o 
  -5   5   1       12.78       21.17     45.20 o 
  -4   5   1      382.95      318.90     44.83 o 
  -3   5   1      399.93      368.62     38.61 o 
  -2   5   1       94.47       83.42     29.35 o 
  -1   5   1      174.00      164.81     28.83 o 
   0   5   1       21.51        6.55     16.77 o 
   1   5   1      147.21      140.84     25.56 o 
   2   5   1       39.98       74.52     23.06 o 
   3   5   1     1103.33     1217.96     39.35 o 
   4   5   1        4.27       23.14     27.01 o 
   5   5   1       15.26        8.05     30.40 o 
   6   5   1      145.03      103.55     37.02 o 
   7   5   1       13.64        3.38     39.99 o 
   8   5   1      136.91      154.95     47.28 o 
   9   5   1       78.16       57.98     51.52 o 
  10   5   1       52.78       26.10     56.35 o 
  11   5   1       32.01        0.00     60.34 o 
  12   5   1        3.03       53.71     60.36 o 
  -8   6   1       97.05       66.12     66.12 o 
  -7   6   1      232.14      266.66     65.17 o 
  -6   6   1        9.85       71.95     54.99 o 
  -5   6   1      159.17      202.03     50.32 o 
  -4   6   1     1038.08      966.34     58.09 o 
  -3   6   1      186.69       81.89     43.44 o 
  -2   6   1     1433.42     1329.65     53.53 o 
  -1   6   1     3417.34     3479.47     64.33 o 
   0   6   1      228.86      242.42     23.06 o 
   1   6   1     2467.79     2473.63     51.48 o 
   2   6   1     2682.55     2610.28     53.99 o 
   3   6   1       48.06       86.81     29.19 o 
   4   6   1      899.91      884.17     42.34 o 
   5   6   1      974.20     1038.39     48.35 o 
   6   6   1      495.75      493.35     47.19 o 
   7   6   1     1358.48     1287.82     60.80 o 
   8   6   1      138.50      124.15     49.10 o 
   9   6   1       41.88        1.55     54.21 o 
  10   6   1      248.89      342.73     61.52 o 
  11   6   1        1.24       17.47     64.63 o 
  -7   7   1        7.73       39.31     63.09 o 
  -6   7   1        8.07       25.80     59.40 o 
  -5   7   1        4.87       35.43     54.40 o 
  -4   7   1        0.54       13.51     48.93 o 
  -3   7   1        0.08       16.02     44.55 o 
  -2   7   1       21.01       21.62     42.86 o 
  -1   7   1        9.45       39.87     39.87 o 
   0   7   1       10.46       68.72     52.67 o 
   1   7   1      220.28      244.60     38.15 o 
   2   7   1        0.22        9.70     33.58 o 
   3   7   1       93.94      133.26     36.82 o 
   4   7   1       17.49       53.44     36.74 o 
   5   7   1       24.89        4.57     38.29 o 
   6   7   1      160.88      165.58     43.69 o 
   7   7   1      205.74      215.36     49.55 o 
   8   7   1       33.44       53.28     53.28 o 
   9   7   1      137.69      171.41     57.13 o 
  10   7   1      162.58      184.11     59.60 o 
  11   7   1        8.07      130.49     59.12 o 
  -7   8   1        7.86        3.32     62.33 o 
  -6   8   1      236.84      281.73     62.35 o 
  -5   8   1        0.09       18.78     57.04 o 
  -4   8   1      160.44       92.27     58.53 o 
  -3   8   1      502.20      479.78     53.93 o 
  -2   8   1      237.35      205.67     50.58 o 
  -1   8   1      335.48      431.85     50.13 o 
   0   8   1      160.11      200.03     60.47 o 
   1   8   1        6.00        3.56     41.76 o 
   2   8   1      757.97      806.84     54.49 o 
   3   8   1       41.28       69.62     43.56 o 
   4   8   1      326.45      357.91     49.11 o 
   5   8   1      368.48      369.86     51.90 o 
   6   8   1        3.66       76.38     45.63 o 
   7   8   1        2.02       32.25     48.38 o 
   8   8   1       65.97      111.18     54.81 o 
   9   8   1       27.63       46.69     57.34 o 
  10   8   1        3.82      128.60     58.81 o 
  11   8   1        0.25       62.49     62.49 o 
  -5   9   1       67.63       64.01     58.06 o 
  -4   9   1       21.68       51.09     58.34 o 
  -3   9   1       41.36      113.15     53.56 o 
  -2   9   1      183.36       92.24     54.35 o 
  -1   9   1      370.82      332.05     56.88 o 
   0   9   1       27.96       47.72     55.60 o 
   1   9   1      162.35      231.94     51.54 o 
   2   9   1      602.45      582.67     59.25 o 
   3   9   1      182.08      253.70     50.54 o 
   4   9   1      330.74      371.97     56.20 o 
   5   9   1      165.61      201.36     53.06 o 
   6   9   1       88.40       25.40     56.66 o 
   7   9   1      415.38      440.60     62.31 o 
   8   9   1        9.91       21.43     59.63 o 
   9   9   1      123.29      114.40     61.22 o 
  10   9   1       62.34      144.98     61.94 o 
  -4  10   1        5.63       17.30     57.87 o 
  -3  10   1       90.39      112.30     57.58 o 
  -2  10   1        4.63        3.07     59.78 o 
  -1  10   1       11.88       31.60     57.72 o 
   0  10   1       26.87       42.75     41.08 o 
   1  10   1       57.17       41.13     58.91 o 
   2  10   1      233.74      228.34     60.54 o 
   3  10   1       25.44        6.22     56.93 o 
   4  10   1        7.29       31.52     57.49 o 
   5  10   1        2.90       58.76     58.76 o 
   6  10   1        3.45       58.83     58.83 o 
   7  10   1       17.48       41.35     57.34 o 
   8  10   1        0.21       60.97     61.50 o 
   9  10   1        7.12       62.43     62.43 o 
  10  10   1       22.93       32.62     59.24 o 
  -3  11   1       70.19       20.23     58.99 o 
  -2  11   1       15.82       26.15     59.39 o 
  -1  11   1      141.57      185.54     61.57 o 
   0  11   1       85.49       71.33     49.09 o 
   1  11   1       28.64       55.51     63.68 o 
   2  11   1      307.06      219.30     67.73 o 
   3  11   1       17.06       24.32     64.20 o 
   4  11   1       43.32       17.29     61.83 o 
   5  11   1      169.30       91.15     64.94 o 
   6  11   1       25.06        6.86     63.90 o 
   7  11   1       67.15       80.65     60.14 o 
   8  11   1       21.80       13.65     61.61 o 
  -1  12   1        6.64       34.16     63.40 o 
   0  12   1        0.28       40.80     51.56 o 
   1  12   1       53.28        5.46     69.24 o 
   2  12   1        2.07      128.67     66.96 o 
   3  12   1       36.72       71.62     65.79 o 
   4  12   1       45.60      142.11     66.20 o 
   5  12   1       12.52       26.86     64.89 o 
   6  12   1       20.93       64.94     64.94 o 
   7  12   1       78.85       31.02     63.45 o 
  -4 -12   2        0.44       63.59     48.33 o 
  -3 -12   2        1.22       34.44     50.30 o 
  -2 -12   2        0.29       51.68     51.68 o 
  -7 -11   2        1.35        5.92     52.00 o 
  -6 -11   2       15.54       81.94     50.53 o 
  -5 -11   2        0.12       21.53     50.05 o 
  -4 -11   2        0.20       24.00     50.69 o 
  -3 -11   2       37.87       51.72     49.74 o 
  -2 -11   2        6.49        2.86     51.23 o 
  -1 -11   2        6.75       53.85     50.56 o 
   0 -11   2       12.11        5.94     36.73 o 
   1 -11   2        0.78       45.91     53.65 o 
   2 -11   2        8.03       56.84     56.84 o 
  -8 -10   2       18.97       22.22     55.76 o 
  -7 -10   2       21.72       91.60     53.63 o 
  -6 -10   2       48.97       20.57     52.42 o 
  -5 -10   2       38.96       22.54     49.98 o 
  -4 -10   2       28.96       10.94     50.38 o 
  -3 -10   2        9.16        5.43     49.57 o 
  -2 -10   2      139.43      104.17     51.62 o 
  -1 -10   2       72.72       68.78     50.25 o 
   0 -10   2       26.92       55.10     35.88 o 
   1 -10   2       12.89       55.24     55.24 o 
   2 -10   2        3.91       48.99     55.12 o 
   3 -10   2       42.65      132.05     56.28 o 
   4 -10   2       11.60       35.83     58.72 o 
  -9  -9   2       29.56       11.85     58.28 o 
  -8  -9   2       47.77      101.93     55.27 o 
  -7  -9   2       14.19       13.59     53.08 o 
  -6  -9   2       73.25      109.40     51.35 o 
  -5  -9   2        7.78       47.75     47.75 o 
  -4  -9   2      113.53      162.17     45.59 o 
  -3  -9   2       26.28        7.52     44.63 o 
  -2  -9   2        0.00       13.85     43.52 o 
  -1  -9   2      424.36      382.39     52.69 o 
   0  -9   2       46.95      101.60     33.56 o 
   1  -9   2        0.49       51.65     51.65 o 
   2  -9   2      103.16      137.26     55.69 o 
   3  -9   2      217.14      111.48     60.82 o 
   4  -9   2       37.48       62.70     62.70 o 
   5  -9   2       11.35        8.61     64.95 o 
 -10  -8   2        6.30        0.00     63.51 o 
  -9  -8   2       12.79       50.46     59.83 o 
  -8  -8   2      113.39      168.61     57.90 o 
  -7  -8   2       10.25       13.28     52.59 o 
  -6  -8   2       47.55       43.35     47.29 o 
  -5  -8   2      231.91      150.13     47.44 o 
  -4  -8   2       46.39        4.70     41.86 o 
  -3  -8   2      627.51      511.44     46.65 o 
  -2  -8   2      318.39      264.64     44.56 o 
  -1  -8   2       57.38       28.84     40.76 o 
   0  -8   2        3.75       28.73     29.36 o 
   1  -8   2       20.14       19.02     46.11 o 
   2  -8   2        2.53       61.57     47.14 o 
   3  -8   2       36.93        8.88     53.28 o 
   4  -8   2       67.22      124.90     57.91 o 
   5  -8   2      111.13       73.36     64.67 o 
   6  -8   2        5.50        3.48     62.42 o 
 -10  -7   2        8.74       63.63     62.55 o 
  -9  -7   2        4.87        1.69     63.29 o 
  -8  -7   2       77.68      158.45     55.65 o 
  -7  -7   2        6.57       53.36     49.10 o 
  -6  -7   2      156.97      198.37     46.15 o 
  -5  -7   2      248.99      297.81     42.07 o 
  -4  -7   2        0.42       73.16     35.03 o 
  -3  -7   2       52.35      107.80     34.80 o 
  -2  -7   2      861.37      736.53     46.40 o 
  -1  -7   2       14.50       38.33     36.75 o 
   0  -7   2      815.93      836.48     34.27 o 
   1  -7   2      178.12      173.67     44.06 o 
   2  -7   2      158.67      196.74     46.11 o 
   3  -7   2      269.42      228.86     52.33 o 
   4  -7   2       11.84       52.23     55.35 o 
   5  -7   2       13.55       43.93     61.03 o 
   6  -7   2      475.28      312.00     66.85 o 
   7  -7   2        0.25        6.80     60.31 o 
 -11  -6   2       38.07       28.82     66.43 o 
 -10  -6   2        0.69        7.70     67.91 o 
  -9  -6   2        0.06       97.77     59.99 o 
  -8  -6   2      122.12      154.41     54.36 o 
  -7  -6   2        9.91       43.79     51.41 o 
  -6  -6   2       73.19       76.68     43.74 o 
  -5  -6   2       26.61       57.04     37.14 o 
  -4  -6   2      946.31      948.06     45.68 o 
  -3  -6   2      374.12      353.20     36.08 o 
  -2  -6   2     1425.46     1274.70     46.73 o 
  -1  -6   2      371.45      380.60     37.92 o 
   0  -6   2      314.12      282.93     41.66 o 
   1  -6   2       48.93       56.64     35.70 o 
   2  -6   2      532.57      497.72     45.95 o 
   3  -6   2      298.35      393.68     48.20 o 
   4  -6   2       97.82       85.32     48.62 o 
   5  -6   2       61.84       91.55     52.42 o 
   6  -6   2      225.66      120.30     59.86 o 
   7  -6   2       10.81       61.32     61.32 o 
   8  -6   2       26.58       99.79     62.64 o 
 -11  -5   2       97.16      179.55     69.18 o 
 -10  -5   2      477.52      500.46     71.44 o 
  -9  -5   2       24.80       76.07     63.32 o 
  -8  -5   2      234.05      191.06     60.99 o 
  -7  -5   2     1258.95     1282.37     67.66 o 
  -6  -5   2       10.65       65.14     41.13 o 
  -5  -5   2      733.56      735.99     45.29 o 
  -4  -5   2     1358.28     1377.49     45.61 o 
  -3  -5   2       26.26        6.14     26.78 o 
  -2  -5   2     4152.81     4244.91     60.96 o 
  -1  -5   2      130.96      175.39     27.05 o 
   0  -5   2        0.18        7.93     18.78 o 
   1  -5   2      245.67      229.03     32.18 o 
   2  -5   2       46.60       23.03     31.72 o 
   3  -5   2       12.34       54.36     35.64 o 
   4  -5   2      170.50      166.58     44.30 o 
   5  -5   2       63.24      121.24     46.47 o 
   6  -5   2       80.87       20.60     55.06 o 
   7  -5   2      137.58      116.37     59.90 o 
   8  -5   2        8.53       60.83     60.83 o 
   9  -5   2        8.06      141.67     57.47 o 
 -11  -4   2       12.50       37.39     67.38 o 
 -10  -4   2       64.16       29.78     69.71 o 
  -9  -4   2        2.68       34.24     64.84 o 
  -8  -4   2      991.30     1027.66     74.68 o 
  -7  -4   2      517.32      517.55     57.32 o 
  -6  -4   2      564.54      481.31     49.16 o 
  -5  -4   2     1497.98     1570.97     52.69 o 
  -4  -4   2       23.11       23.99     26.50 o 
  -3  -4   2       32.29       36.23     24.43 o 
  -2  -4   2     5533.91     5431.10     61.24 o 
  -1  -4   2      780.08      824.17     31.48 o 
   0  -4   2     4201.45     4075.45     55.75 o 
   1  -4   2     1558.42     1687.03     40.47 o 
   2  -4   2      955.74     1050.21     40.86 o 
   3  -4   2     2720.13     2702.86     57.49 o 
   4  -4   2      462.38      478.84     43.01 o 
   5  -4   2      121.87       62.63     45.81 o 
   6  -4   2     3565.82     3361.22     89.78 o 
   7  -4   2      558.85      506.78     62.64 o 
   8  -4   2      161.43      168.91     60.13 o 
   9  -4   2      278.79      209.36     61.58 o 
  10  -4   2       30.80       38.31     60.65 o 
 -11  -3   2        0.96       56.60     66.64 o 
 -10  -3   2        5.94        1.93     66.72 o 
  -9  -3   2      118.16       61.29     66.69 o 
  -8  -3   2       86.88      174.48     59.40 o 
  -7  -3   2       13.20       10.78     51.40 o 
  -6  -3   2      191.00      150.56     46.21 o 
  -5  -3   2       55.18       77.85     34.67 o 
  -4  -3   2       56.36       53.00     25.32 o 
  -3  -3   2      742.60      738.59     30.36 o 
  -2  -3   2      174.72      151.51     20.76 o 
  -1  -3   2        2.23        4.89     16.82 o 
   0  -3   2       44.60       25.92     12.89 o 
   1  -3   2      510.28      544.07     27.04 o 
   2  -3   2      724.92      676.48     31.58 o 
   3  -3   2       67.02       63.82     28.34 o 
   4  -3   2        3.45       30.49     30.49 o 
   5  -3   2      480.84      526.00     43.50 o 
   6  -3   2       14.47       43.32     43.32 o 
   7  -3   2      683.59      732.06     58.45 o 
   8  -3   2      203.26      252.33     57.61 o 
   9  -3   2       47.88       41.43     60.12 o 
  10  -3   2       24.55       81.07     59.98 o 
 -11  -2   2       15.78       67.37     68.65 o 
 -10  -2   2      723.71      747.77     81.10 o 
  -9  -2   2       10.60       13.31     68.86 o 
  -8  -2   2      114.45      265.18     62.05 o 
  -7  -2   2     1295.85     1434.36     72.80 o 
  -6  -2   2      282.87      299.73     51.00 o 
  -5  -2   2     2157.64     2152.53     64.50 o 
  -4  -2   2     3292.97     3542.90     63.94 o 
  -3  -2   2       13.63        7.93     21.15 o 
  -2  -2   2     7861.92     7863.61     61.35 o 
  -1  -2   2     1315.53     1378.60     27.54 o 
   0  -2   2      266.33      249.52     73.39 o 
   1  -2   2     9099.83     8752.10     64.46 o 
   2  -2   2      454.73      400.07     23.92 o 
   3  -2   2       38.52        3.78     22.11 o 
   4  -2   2     1187.01     1059.76     40.72 o 
   5  -2   2      495.44      441.73     37.80 o 
   6  -2   2      143.38      118.75     40.40 o 
   7  -2   2       56.55       95.72     44.61 o 
   8  -2   2        6.55       23.54     52.47 o 
   9  -2   2      131.42      141.20     58.73 o 
  10  -2   2        8.23       62.05     56.65 o 
  11  -2   2        4.22       13.21     56.35 o 
 -11  -1   2       15.47       28.35     66.25 o 
 -10  -1   2      276.12      151.55     73.93 o 
  -9  -1   2        0.21        1.81     61.87 o 
  -8  -1   2      946.07      971.33     71.91 o 
  -7  -1   2      388.63      393.44     57.24 o 
  -6  -1   2        5.17       77.78     41.71 o 
  -5  -1   2      439.58      379.16     42.43 o 
  -4  -1   2      274.34      300.35     35.98 o 
  -3  -1   2     3258.98     3317.68     54.81 o 
  -2  -1   2     6640.67     6332.07     60.55 o 
  -1  -1   2     1071.09     1172.50     21.83 o 
   0  -1   2    10729.64     9232.98   1217.43 o 
   1  -1   2     5976.11     5140.92     43.87 o 
   2  -1   2      117.50       86.18     18.78 o 
   3  -1   2    10355.95    10157.01     77.83 o 
   4  -1   2     4911.42     4612.50     60.26 o 
   5  -1   2      842.39      820.61     40.96 o 
   6  -1   2     3333.26     3447.48     68.25 o 
   7  -1   2      700.84      705.70     51.21 o 
   8  -1   2       47.43       19.38     47.84 o 
   9  -1   2      504.19      522.66     62.00 o 
  10  -1   2      115.62       19.92     61.01 o 
  11  -1   2      188.70      323.20     60.09 o 
 -11   0   2       10.09       29.66     65.78 o 
 -10   0   2       53.69      131.94     66.17 o 
  -9   0   2      292.66      379.29     66.74 o 
  -8   0   2      129.28      227.59     58.32 o 
  -7   0   2     1075.51     1081.16     66.73 o 
  -6   0   2       48.03       91.06     41.44 o 
  -5   0   2        0.45        3.00     32.43 o 
  -4   0   2     2856.49     2938.03     57.02 o 
  -3   0   2      294.87      269.04     24.95 o 
  -2   0   2     1235.12     1124.32     29.11 o 
  -1   0   2      535.67      599.66     18.32 o 
   0   0   2       31.37       77.52     12.55 o 
   1   0   2     2288.26     2081.28     30.32 o 
   2   0   2      300.60      355.01     23.07 o 
   3   0   2      230.67      287.63     20.89 o 
   4   0   2      140.61      160.33     22.99 o 
   5   0   2       49.79       41.92     27.18 o 
   6   0   2     1008.31      971.44     46.25 o 
   7   0   2       60.40       82.05     37.63 o 
   8   0   2      355.12      268.81     52.59 o 
   9   0   2        6.12       17.91     50.98 o 
  10   0   2       23.28       51.73     56.19 o 
  11   0   2       77.75       55.20     61.40 o 
 -10   1   2      276.12      310.05     66.62 o 
  -9   1   2       34.85      164.50     64.68 o 
  -8   1   2       74.67      188.78     57.59 o 
  -7   1   2      915.64     1039.38     62.03 o 
  -6   1   2      139.30      185.07     44.11 o 
  -5   1   2     2272.85     2204.22     59.85 o 
  -4   1   2     8491.57     9275.46     90.27 o 
  -3   1   2      398.27      366.68     26.58 o 
  -2   1   2     2007.71     1969.68     34.36 o 
  -1   1   2     7807.51     9347.29     57.57 o 
   0   1   2     5950.74     6720.63    187.56 o 
   1   1   2    10299.64     9135.96    215.53 o 
   2   1   2      736.93      772.19     21.31 o 
   3   1   2     1927.40     1881.04     35.70 o 
   4   1   2     2215.53     2097.24     39.95 o 
   5   1   2     1977.31     1881.42     44.96 o 
   6   1   2      642.16      636.68     38.75 o 
   7   1   2     2076.73     2027.65     61.69 o 
   8   1   2        7.34       40.82     43.68 o 
   9   1   2      620.36      536.72     58.56 o 
  10   1   2      404.86      452.13     61.66 o 
  11   1   2        4.19        3.28     59.09 o 
  12   1   2       14.50      144.93     56.26 o 
 -10   2   2        0.70       68.78     68.78 o 
  -9   2   2       12.90        0.00     63.20 o 
  -8   2   2       51.31        8.31     55.25 o 
  -7   2   2       86.34      104.47     51.40 o 
  -6   2   2       23.21       20.41     42.67 o 
  -5   2   2      121.65      107.12     35.63 o 
  -4   2   2        2.58        4.78     26.21 o 
  -3   2   2     4308.90     4811.04     60.55 o 
  -2   2   2      526.82      540.22     24.74 o 
  -1   2   2       62.05       39.81     16.54 o 
   0   2   2     1068.09     1246.32     44.17 o 
   1   2   2    13957.86    13419.74    273.96 o 
   2   2   2     1594.81     1721.10     29.46 o 
   3   2   2      966.03      997.79     27.33 o 
   4   2   2     1402.26     1382.98     35.13 o 
   5   2   2      591.68      598.91     31.98 o 
   6   2   2     1136.67     1052.11     43.65 o 
   7   2   2      448.54      384.27     41.59 o 
   8   2   2      146.87      277.07     43.82 o 
   9   2   2      712.41      670.79     59.87 o 
  10   2   2       58.57       46.89     54.65 o 
  11   2   2      143.54      140.70     60.20 o 
  12   2   2      146.66       76.50     63.36 o 
 -10   3   2       72.75       12.92     67.17 o 
  -9   3   2      291.77      348.25     69.92 o 
  -8   3   2      154.12       48.65     62.07 o 
  -7   3   2      432.35      405.53     59.39 o 
  -6   3   2     1634.11     1628.27     69.92 o 
  -5   3   2      175.80      167.86     40.06 o 
  -4   3   2     1794.94     1758.29     52.73 o 
  -3   3   2     1117.94     1043.93     40.11 o 
  -2   3   2      724.78      885.21     31.12 o 
  -1   3   2      842.67      879.09     27.77 o 
   0   3   2     1633.87     1702.75     70.36 o 
   1   3   2     2074.41     2050.84     31.97 o 
   2   3   2     1870.84     1898.92     32.35 o 
   3   3   2      765.55      728.54     26.02 o 
   4   3   2      104.11       94.19     22.42 o 
   5   3   2       49.08       66.40     25.65 o 
   6   3   2      307.96      321.67     34.21 o 
   7   3   2      261.79      287.79     37.91 o 
   8   3   2        0.72       29.56     41.55 o 
   9   3   2        8.63       19.64     47.52 o 
  10   3   2       94.32       48.02     55.77 o 
  11   3   2       61.46        4.94     58.73 o 
  12   3   2       20.43       15.11     59.49 o 
  -9   4   2      313.19      303.40     67.24 o 
  -8   4   2       17.65       76.16     60.77 o 
  -7   4   2      562.38      516.30     64.84 o 
  -6   4   2       13.64       65.33     48.36 o 
  -5   4   2      241.39      296.66     45.56 o 
  -4   4   2     2207.72     2176.97     60.01 o 
  -3   4   2     1954.57     2188.59     54.24 o 
  -2   4   2     1588.08     1550.12     44.38 o 
  -1   4   2     8578.63     9467.82     80.79 o 
   0   4   2       25.79        6.47     15.27 o 
   1   4   2     2255.13     2201.82     38.89 o 
   2   4   2     2978.19     2855.06     42.56 o 
   3   4   2      573.19      521.54     29.09 o 
   4   4   2     4136.29     4057.70     57.09 o 
   5   4   2     5481.77     5859.30     72.97 o 
   6   4   2      863.97      863.79     41.84 o 
   7   4   2     3251.09     3301.68     74.12 o 
   8   4   2       87.58       94.20     44.03 o 
   9   4   2       84.60      168.73     46.76 o 
  10   4   2      523.63      515.82     63.84 o 
  11   4   2       55.74      101.03     59.69 o 
  12   4   2       53.73       45.55     61.59 o 
  -9   5   2       24.02       83.59     64.10 o 
  -8   5   2      110.30      146.85     63.30 o 
  -7   5   2       80.43       29.37     61.03 o 
  -6   5   2        1.01        7.34     51.21 o 
  -5   5   2      138.50      159.70     47.09 o 
  -4   5   2      142.06      210.38     40.86 o 
  -3   5   2       80.52       59.83     35.29 o 
  -2   5   2        9.41        0.00     31.58 o 
  -1   5   2        2.00       28.39     28.39 o 
   0   5   2       89.73      120.10     40.26 o 
   1   5   2      697.24      716.97     32.87 o 
   2   5   2       35.61       18.52     23.20 o 
   3   5   2      941.36     1089.26     35.06 o 
   4   5   2      187.30      191.34     29.07 o 
   5   5   2        3.76       29.20     27.46 o 
   6   5   2       58.22      120.78     33.33 o 
   7   5   2      521.47      497.65     46.04 o 
   8   5   2       92.60       66.55     43.38 o 
   9   5   2       82.70       90.39     49.36 o 
  10   5   2      154.46      162.15     57.29 o 
  11   5   2       27.56       28.50     56.12 o 
  12   5   2       52.17      108.86     57.60 o 
  -8   6   2        2.35       66.93     66.93 o 
  -7   6   2      201.57      178.33     64.70 o 
  -6   6   2      354.45      386.70     64.51 o 
  -5   6   2      349.86      407.48     54.57 o 
  -4   6   2      885.47      904.21     59.51 o 
  -3   6   2     1400.04     1291.35     59.16 o 
  -2   6   2      339.22      384.54     40.49 o 
  -1   6   2      763.84      741.32     42.45 o 
   0   6   2     1261.20     1270.02     32.61 o 
   1   6   2      167.25      231.53     30.69 o 
   2   6   2     2586.63     2871.74     55.92 o 
   3   6   2     1637.71     1705.74     47.57 o 
   4   6   2      143.91      142.68     33.67 o 
   5   6   2      486.03      434.49     40.48 o 
   6   6   2        3.50       10.86     37.33 o 
   7   6   2       74.98      112.34     43.04 o 
   8   6   2       34.93       14.89     47.25 o 
   9   6   2       18.08       29.65     50.82 o 
  10   6   2      128.80       95.24     58.48 o 
  11   6   2        4.97       15.32     59.92 o 
  12   6   2       28.56       42.86     58.87 o 
  -7   7   2       30.78       91.47     60.37 o 
  -6   7   2       28.24       36.05     59.31 o 
  -5   7   2       68.56       18.09     56.99 o 
  -4   7   2      371.19      312.10     54.34 o 
  -3   7   2       51.06       25.31     46.13 o 
  -2   7   2      278.45      262.62     46.75 o 
  -1   7   2      784.39      633.47     49.85 o 
   0   7   2       16.01       31.25     51.68 o 
   1   7   2     1069.67     1140.33     49.13 o 
   2   7   2     1036.32     1084.32     48.81 o 
   3   7   2      203.08      225.00     39.00 o 
   4   7   2     1759.66     1763.50     59.33 o 
   5   7   2      640.30      702.77     47.66 o 
   6   7   2      123.30      145.33     41.95 o 
   7   7   2     1100.27     1076.05     60.95 o 
   8   7   2      263.77      290.93     55.10 o 
   9   7   2      171.33      161.71     55.30 o 
  10   7   2      302.44      247.18     63.45 o 
  11   7   2       13.47       37.89     60.41 o 
  -6   8   2       45.84       45.14     63.36 o 
  -5   8   2      163.02      165.95     61.38 o 
  -4   8   2        1.62        0.00     54.69 o 
  -3   8   2      204.55      220.55     53.71 o 
  -2   8   2       52.98       54.29     48.27 o 
  -1   8   2        2.04       40.27     46.64 o 
   0   8   2       91.95      133.37     32.86 o 
   1   8   2      296.36      370.38     47.12 o 
   2   8   2       87.25       84.27     42.13 o 
   3   8   2       14.29       21.16     42.91 o 
   4   8   2       41.82       14.46     42.58 o 
   5   8   2        0.00       26.42     44.83 o 
   6   8   2        3.96       22.68     48.15 o 
   7   8   2        0.49       48.61     49.97 o 
   8   8   2        0.93       59.63     51.90 o 
   9   8   2       28.31       40.56     57.38 o 
  10   8   2        3.71       20.45     57.95 o 
  11   8   2       33.60       99.06     61.53 o 
  -5   9   2        5.43       17.92     59.96 o 
  -4   9   2       84.99      144.01     59.75 o 
  -3   9   2      354.07      344.01     62.77 o 
  -2   9   2        0.42       39.55     53.59 o 
  -1   9   2      487.72      368.30     58.34 o 
   0   9   2      471.09      509.14     76.93 o 
   1   9   2        0.93       39.05     49.76 o 
   2   9   2     1286.99     1313.71     67.26 o 
   3   9   2      256.44      342.21     51.69 o 
   4   9   2        0.38       38.93     48.46 o 
   5   9   2      392.13      448.03     58.31 o 
   6   9   2      173.37      153.52     54.26 o 
   7   9   2      157.20       83.32     58.19 o 
   8   9   2      116.35      166.18     58.77 o 
   9   9   2        7.32       53.66     57.99 o 
  10   9   2       48.00       86.26     61.35 o 
  11   9   2       34.59       38.01     62.51 o 
  -4  10   2       18.81       28.91     60.41 o 
  -3  10   2        1.99       79.72     58.25 o 
  -2  10   2       79.72       92.91     59.63 o 
  -1  10   2       32.72       50.30     59.80 o 
   0  10   2        8.16       68.57     40.62 o 
   1  10   2      201.80      209.08     60.08 o 
   2  10   2      262.86      264.93     60.89 o 
   3  10   2       91.29       53.43     57.91 o 
   4  10   2      109.81        4.64     58.93 o 
   5  10   2      167.46      152.08     59.41 o 
   6  10   2       32.67       12.94     59.45 o 
   7  10   2      295.32      230.29     61.50 o 
   8  10   2       21.83       60.07     60.07 o 
   9  10   2       15.38       25.64     61.11 o 
  10  10   2       88.86      104.44     61.90 o 
  -3  11   2        8.08       62.15     60.85 o 
  -2  11   2      139.07      131.64     60.87 o 
  -1  11   2       13.75       16.84     63.07 o 
   0  11   2       16.00       39.31     45.20 o 
   1  11   2       67.86       26.04     66.35 o 
   2  11   2       44.36       22.72     65.21 o 
   3  11   2        7.16       26.01     65.54 o 
   4  11   2       47.49       72.67     66.38 o 
   5  11   2        1.00        3.45     63.63 o 
   6  11   2       10.77       49.96     61.06 o 
   7  11   2        0.61      151.27     58.03 o 
   8  11   2       10.16       66.90     60.54 o 
   9  11   2        0.05      187.03     57.62 o 
  -1  12   2       34.22      105.71     62.60 o 
   0  12   2       57.68       12.68     47.61 o 
   1  12   2       34.11       56.69     67.07 o 
   2  12   2       32.68       49.95     68.26 o 
   3  12   2      126.31      103.75     69.35 o 
   4  12   2        0.04      106.78     66.81 o 
   5  12   2       36.41        7.20     64.24 o 
   6  12   2       25.81       17.92     64.60 o 
   7  12   2        2.08      155.45     58.05 o 
   4  13   2        0.71        1.84     68.06 o 
  -6 -11   3       30.24       52.03     50.86 o 
  -5 -11   3        5.21       31.25     50.58 o 
  -4 -11   3       79.45       56.07     51.50 o 
  -3 -11   3       66.44      136.59     52.07 o 
  -2 -11   3        6.58       40.50     50.15 o 
  -1 -11   3       45.09      101.44     49.56 o 
   0 -11   3       40.18       38.61     36.86 o 
   1 -11   3        8.61       36.54     52.66 o 
  -7 -10   3       20.27       48.92     53.22 o 
  -6 -10   3       15.04       16.23     53.94 o 
  -5 -10   3       23.65       31.47     50.37 o 
  -4 -10   3      130.69       66.95     50.59 o 
  -3 -10   3        7.68       44.02     49.42 o 
  -2 -10   3        0.13       13.72     48.56 o 
  -1 -10   3       39.68        2.73     51.77 o 
   0 -10   3        0.08       58.81     35.86 o 
   1 -10   3        4.20      135.82     53.75 o 
   2 -10   3        0.06       42.95     54.70 o 
   3 -10   3       24.24       58.62     56.53 o 
  -8  -9   3       18.15        1.55     57.77 o 
  -7  -9   3       10.63       53.82     53.82 o 
  -6  -9   3       34.26       10.19     52.84 o 
  -5  -9   3        5.62       76.28     47.30 o 
  -4  -9   3       10.22       81.30     46.71 o 
  -3  -9   3        5.18        6.56     47.39 o 
  -2  -9   3       73.80      102.48     45.03 o 
  -1  -9   3        7.64       56.61     47.16 o 
   0  -9   3       77.99       58.89     43.45 o 
   1  -9   3       49.72       80.95     51.51 o 
   2  -9   3       18.26       56.66     56.66 o 
   3  -9   3       23.09       61.16     61.16 o 
   4  -9   3        6.85       61.48     61.48 o 
   5  -9   3       21.30       61.71     61.71 o 
  -9  -8   3       31.90       22.73     62.42 o 
  -8  -8   3        5.19       38.01     57.69 o 
  -7  -8   3        1.38       13.81     53.17 o 
  -6  -8   3       10.05        8.46     50.75 o 
  -5  -8   3       77.15       86.75     46.05 o 
  -4  -8   3       88.95       94.41     42.96 o 
  -3  -8   3      164.53      168.11     47.54 o 
  -2  -8   3      219.42      188.93     42.91 o 
  -1  -8   3       83.24       62.61     42.47 o 
   0  -8   3       15.65       14.45     30.92 o 
   1  -8   3       42.53        1.24     47.42 o 
   2  -8   3       58.37       36.58     51.54 o 
   3  -8   3        1.86       55.84     55.84 o 
   4  -8   3      233.12      231.39     62.10 o 
   5  -8   3       95.97       43.20     66.50 o 
   6  -8   3       55.77       64.53     66.59 o 
 -10  -7   3      241.79      188.06     68.56 o 
  -9  -7   3       54.25       66.12     62.53 o 
  -8  -7   3       77.13       87.82     60.44 o 
  -7  -7   3      431.45      541.98     59.00 o 
  -6  -7   3      215.57      194.47     49.77 o 
  -5  -7   3      288.65      442.66     45.21 o 
  -4  -7   3     1195.10     1234.19     55.18 o 
  -3  -7   3       13.77       23.70     39.22 o 
  -2  -7   3      496.85      491.65     45.79 o 
  -1  -7   3      424.04      349.74     42.36 o 
   0  -7   3      126.54      101.24     29.31 o 
   1  -7   3      346.67      372.14     47.04 o 
   2  -7   3      301.03      292.72     51.98 o 
   3  -7   3        3.35       50.06     50.06 o 
   4  -7   3      507.91      524.81     62.42 o 
   5  -7   3       27.96       13.39     62.09 o 
   6  -7   3       14.40       67.77     67.77 o 
   7  -7   3        0.95      151.66     62.07 o 
 -10  -6   3       65.29      170.97     65.85 o 
  -9  -6   3        0.79       62.15     63.68 o 
  -8  -6   3      390.94      392.48     63.39 o 
  -7  -6   3      130.22      196.53     51.90 o 
  -6  -6   3      202.92      189.85     45.39 o 
  -5  -6   3      790.52      784.55     51.38 o 
  -4  -6   3        1.92       56.51     33.11 o 
  -3  -6   3      146.05      151.67     37.70 o 
  -2  -6   3     1637.80     1441.18     52.20 o 
  -1  -6   3      147.73       74.01     36.03 o 
   0  -6   3     3324.95     3219.06    258.56 o 
   1  -6   3     1422.40     1377.24     55.19 o 
   2  -6   3       21.16       18.02     39.31 o 
   3  -6   3     1258.95     1380.27     64.09 o 
   4  -6   3      860.77      913.95     60.09 o 
   5  -6   3       35.32       12.42     56.20 o 
   6  -6   3      412.17      592.15     68.94 o 
   7  -6   3      248.95      253.14     66.03 o 
   8  -6   3       13.47       38.51     62.89 o 
 -10  -5   3       12.02      120.63     64.83 o 
  -9  -5   3       59.49        5.58     67.99 o 
  -8  -5   3        5.59       58.14     58.14 o 
  -7  -5   3      117.09      246.31     50.66 o 
  -6  -5   3        0.65       39.00     43.08 o 
  -5  -5   3        0.85       29.82     36.95 o 
  -4  -5   3       15.15       20.51     29.80 o 
  -3  -5   3       66.40       79.38     30.72 o 
  -2  -5   3       50.18       90.45     27.77 o 
  -1  -5   3       60.20       33.82     28.98 o 
   0  -5   3       46.77       68.56     20.48 o 
   1  -5   3      545.28      545.77     38.37 o 
   2  -5   3     1206.21     1479.21     50.14 o 
   3  -5   3       67.37      105.59     40.12 o 
   4  -5   3       28.64       37.54     44.51 o 
   5  -5   3     1149.06     1135.38     67.19 o 
   6  -5   3      304.13      316.25     59.90 o 
   7  -5   3       42.45       94.93     59.90 o 
   8  -5   3      224.03      242.47     64.25 o 
   9  -5   3        4.47       74.36     61.01 o 
 -11  -4   3        3.51      117.95     64.47 o 
 -10  -4   3      285.56      350.99     68.41 o 
  -9  -4   3       10.26        3.93     66.69 o 
  -8  -4   3      126.75      190.95     60.24 o 
  -7  -4   3      470.25      428.71     61.01 o 
  -6  -4   3      196.12      184.46     47.28 o 
  -5  -4   3      770.35      713.44     47.32 o 
  -4  -4   3     2127.79     2230.67     51.55 o 
  -3  -4   3       45.12       24.53     27.48 o 
  -2  -4   3     1684.95     1686.05     42.10 o 
  -1  -4   3      931.37      795.66     34.99 o 
   0  -4   3      555.01      543.67     33.26 o 
   1  -4   3     2655.68     2820.44     53.09 o 
   2  -4   3      175.57      190.26     31.46 o 
   3  -4   3       49.16       19.01     34.62 o 
   4  -4   3      580.29      588.03     47.17 o 
   5  -4   3      197.62      247.93     46.01 o 
   6  -4   3      111.57      183.65     49.12 o 
   7  -4   3       45.11      104.21     54.22 o 
   8  -4   3       99.04      158.59     60.14 o 
   9  -4   3       34.94       72.41     59.59 o 
  10  -4   3        0.39       40.75     61.21 o 
 -11  -3   3       31.06       83.31     64.20 o 
 -10  -3   3       66.11       19.81     67.93 o 
  -9  -3   3       33.04       19.38     67.13 o 
  -8  -3   3      377.95      487.06     64.36 o 
  -7  -3   3      106.88       61.82     55.92 o 
  -6  -3   3       41.82       68.93     48.42 o 
  -5  -3   3     1331.74     1386.33     55.74 o 
  -4  -3   3       54.55      105.54     27.44 o 
  -3  -3   3     1765.59     1779.32     48.66 o 
  -2  -3   3     3557.99     3398.07     48.82 o 
  -1  -3   3      203.98      246.53     23.18 o 
   0  -3   3     5381.32     5359.77    339.22 o 
   1  -3   3     3899.72     3870.52     53.38 o 
   2  -3   3      504.19      520.15     31.77 o 
   3  -3   3     1436.46     1350.70     45.92 o 
   4  -3   3     1400.13     1350.46     47.51 o 
   5  -3   3       80.16      100.61     38.28 o 
   6  -3   3      702.95      713.05     59.44 o 
   7  -3   3      108.58       97.64     51.88 o 
   8  -3   3       11.03       45.78     54.86 o 
   9  -3   3      503.83      629.09     63.77 o 
  10  -3   3       74.78      136.70     62.63 o 
 -11  -2   3       40.79       16.78     65.08 o 
 -10  -2   3       10.20       83.45     63.89 o 
  -9  -2   3      533.31      594.85     70.74 o 
  -8  -2   3      244.44      215.02     64.34 o 
  -7  -2   3      269.55      268.46     60.14 o 
  -6  -2   3     2048.96     2059.23     77.79 o 
  -5  -2   3      445.17      417.61     47.37 o 
  -4  -2   3      565.93      547.59     40.13 o 
  -3  -2   3     1654.25     1704.90     40.81 o 
  -2  -2   3      558.28      598.29     24.69 o 
  -1  -2   3     1773.52     1782.43     34.92 o 
   0  -2   3      578.73      553.51     17.02 o 
   1  -2   3      328.07      327.18     23.43 o 
   2  -2   3        5.41        4.18     19.12 o 
   3  -2   3       23.09       14.04     24.01 o 
   4  -2   3        5.02       23.34     27.49 o 
   5  -2   3       10.12        2.88     34.81 o 
   6  -2   3      286.59      276.06     42.68 o 
   7  -2   3       91.28        2.66     47.55 o 
   8  -2   3       49.33       92.13     51.07 o 
   9  -2   3       23.84       54.89     56.04 o 
  10  -2   3       43.78        3.32     61.38 o 
  11  -2   3       41.70       45.04     60.92 o 
 -11  -1   3        0.65       60.25     63.05 o 
 -10  -1   3      331.32      244.79     70.68 o 
  -9  -1   3      123.51      122.70     68.39 o 
  -8  -1   3       83.41       43.54     59.15 o 
  -7  -1   3     1511.24     1336.45     76.32 o 
  -6  -1   3      917.15      947.25     61.21 o 
  -5  -1   3      375.54      477.06     45.02 o 
  -4  -1   3     4078.04     3884.28     76.08 o 
  -3  -1   3      986.52      947.99     41.23 o 
  -2  -1   3     2048.00     2085.15     40.27 o 
  -1  -1   3    10760.85     9993.10     68.27 o 
   0  -1   3     1197.13     1032.89    120.15 o 
   1  -1   3     5030.06     4222.27     47.09 o 
   2  -1   3     6908.77     5598.29     58.36 o 
   3  -1   3      140.78      152.84     23.98 o 
   4  -1   3     3504.42     3341.20     55.79 o 
   5  -1   3     4671.52     4387.59     69.79 o 
   6  -1   3       57.26       48.11     37.01 o 
   7  -1   3     2902.69     2775.50     75.75 o 
   8  -1   3     1003.72     1085.15     60.59 o 
   9  -1   3        1.29       55.61     55.61 o 
  10  -1   3      167.04      171.41     61.04 o 
  11  -1   3       25.80       46.74     58.82 o 
 -10   0   3        3.09       48.47     68.04 o 
  -9   0   3       42.58       19.88     64.61 o 
  -8   0   3        0.00       72.31     55.77 o 
  -7   0   3       83.81       89.71     51.33 o 
  -6   0   3       70.24      140.18     47.94 o 
  -5   0   3     1154.25     1153.36     54.06 o 
  -4   0   3     1319.59     1345.45     46.59 o 
  -3   0   3     1961.77     1934.59     48.47 o 
  -2   0   3       74.66       73.98     18.35 o 
  -1   0   3       16.22       15.57     13.75 o 
   0   0   3      122.17      111.34     16.68 o 
   1   0   3    11977.91    10491.63     72.18 o 
   2   0   3     1462.25     1533.96     32.95 o 
   3   0   3     3543.03     3327.35     50.16 o 
   4   0   3      808.00      723.07     32.88 o 
   5   0   3      807.58      837.52     39.17 o 
   6   0   3      932.32      827.16     44.88 o 
   7   0   3      716.72      607.19     50.04 o 
   8   0   3      468.97      448.23     54.14 o 
   9   0   3     1033.00     1028.23     67.89 o 
  10   0   3      176.61       80.24     61.46 o 
  11   0   3       56.14      107.89     58.62 o 
 -10   1   3       62.37       58.88     67.65 o 
  -9   1   3      485.37      552.18     69.70 o 
  -8   1   3      253.71      307.42     62.36 o 
  -7   1   3      227.77      172.02     54.56 o 
  -6   1   3     2038.85     2094.52     71.80 o 
  -5   1   3      849.87      906.81     47.20 o 
  -4   1   3     4406.38     4388.10     70.84 o 
  -3   1   3     3376.66     3406.55     52.91 o 
  -2   1   3      172.41      216.83     20.28 o 
  -1   1   3      419.66      399.14     20.33 o 
   0   1   3    11488.11    11779.43    344.32 o 
   1   1   3     3352.06     3176.37     37.16 o 
   2   1   3       93.99       78.82     15.96 o 
   3   1   3     3103.26     3057.47     46.71 o 
   4   1   3     1003.51      995.27     34.93 o 
   5   1   3      333.80      303.98     31.68 o 
   6   1   3      373.55      465.58     36.21 o 
   7   1   3      271.52      243.78     41.67 o 
   8   1   3        2.80       43.29     43.29 o 
   9   1   3      155.61      145.40     51.71 o 
  10   1   3        1.93      106.24     53.11 o 
  11   1   3        5.18       37.73     56.34 o 
  12   1   3       32.96       32.60     57.26 o 
 -10   2   3       24.30      157.21     62.27 o 
  -9   2   3      321.46      260.54     69.86 o 
  -8   2   3       67.94       84.91     59.85 o 
  -7   2   3      948.37      936.50     65.86 o 
  -6   2   3      424.42      482.96     51.49 o 
  -5   2   3      150.38      130.83     38.34 o 
  -4   2   3      646.97      539.63     37.64 o 
  -3   2   3     1167.17     1164.13     39.72 o 
  -2   2   3     3986.24     4443.49     54.71 o 
  -1   2   3    14252.13    16499.51     91.10 o 
   0   2   3      305.04      322.65     13.77 o 
   1   2   3    12971.01    11262.32    282.52 o 
   2   2   3     4731.35     4487.62     46.85 o 
   3   2   3      913.09     1036.31     29.39 o 
   4   2   3     2720.13     2622.18     45.57 o 
   5   2   3    10988.81    10946.72     93.63 o 
   6   2   3      747.01      764.74     39.41 o 
   7   2   3     2091.24     2016.34     56.14 o 
   8   2   3     1164.73     1217.39     59.65 o 
   9   2   3       12.38        2.72     47.81 o 
  10   2   3      165.94      212.46     56.23 o 
  11   2   3      109.28      168.75     56.71 o 
  12   2   3       57.61      119.44     57.11 o 
  -9   3   3       28.80       14.45     63.65 o 
  -8   3   3      196.72      158.34     63.93 o 
  -7   3   3       13.34       32.07     51.91 o 
  -6   3   3        7.45       26.34     46.89 o 
  -5   3   3      114.18      143.49     42.22 o 
  -4   3   3       53.92       76.98     33.23 o 
  -3   3   3       46.76      164.37     28.12 o 
  -2   3   3       63.36       73.82     25.37 o 
  -1   3   3      150.96      135.53     22.77 o 
   0   3   3        3.18       10.96     28.63 o 
   1   3   3      227.51      232.07     21.11 o 
   2   3   3        5.53        5.50     19.52 o 
   3   3   3     1549.59     1400.46     37.81 o 
   4   3   3      317.96      288.91     25.62 o 
   5   3   3      274.47      320.55     26.38 o 
   6   3   3      613.82      539.98     39.50 o 
   7   3   3      318.39      335.74     38.83 o 
   8   3   3       52.02       80.61     40.50 o 
   9   3   3      401.05      400.14     51.72 o 
  10   3   3       71.25      105.80     53.00 o 
  11   3   3       46.49      122.61     58.27 o 
  12   3   3       93.60        1.55     59.28 o 
  -9   4   3      297.03      265.57     70.33 o 
  -8   4   3      183.33      118.69     67.71 o 
  -7   4   3      240.10      347.84     58.60 o 
  -6   4   3      393.26      362.87     57.62 o 
  -5   4   3      663.45      682.54     54.51 o 
  -4   4   3     1769.82     1812.01     58.13 o 
  -3   4   3     5197.06     5479.47     79.88 o 
  -2   4   3       54.85       19.04     28.37 o 
  -1   4   3     1391.52     1447.09     41.21 o 
   0   4   3     4838.89     5175.66     90.94 o 
   1   4   3       69.70       72.01     21.17 o 
   2   4   3     2438.24     2458.21     41.03 o 
   3   4   3     2642.09     2576.77     44.17 o 
   4   4   3      211.69      235.16     26.50 o 
   5   4   3     2034.55     1892.94     49.22 o 
   6   4   3      484.35      442.56     35.87 o 
   7   4   3      116.28      143.24     37.13 o 
   8   4   3      160.95      141.67     43.21 o 
   9   4   3       35.50      113.65     45.99 o 
  10   4   3      104.12       96.69     54.46 o 
  11   4   3      126.44      119.46     56.94 o 
  12   4   3        6.82        8.17     57.87 o 
  -8   5   3        0.77       64.45     64.45 o 
  -7   5   3      130.80      103.39     61.88 o 
  -6   5   3      161.26      192.63     55.73 o 
  -5   5   3       80.13       86.38     48.50 o 
  -4   5   3      920.85     1021.10     55.92 o 
  -3   5   3       19.15       36.56     38.28 o 
  -2   5   3      736.24      753.00     42.93 o 
  -1   5   3     1224.62     1196.37     44.67 o 
   0   5   3      608.22      626.16     33.09 o 
   1   5   3     3087.66     3280.88     53.78 o 
   2   5   3     4286.17     4434.96     59.81 o 
   3   5   3       30.71       23.68     26.18 o 
   4   5   3     3250.06     3328.36     57.74 o 
   5   5   3     1339.03     1196.08     44.93 o 
   6   5   3        2.84       16.52     31.30 o 
   7   5   3     1402.90     1269.51     54.49 o 
   8   5   3      842.74      687.34     55.00 o 
   9   5   3      104.68      198.29     47.47 o 
  10   5   3      437.88      460.85     59.75 o 
  11   5   3       66.89       79.87     59.04 o 
  12   5   3       51.58       33.20     57.89 o 
  -8   6   3      151.31       73.08     69.11 o 
  -7   6   3       50.85      132.46     60.77 o 
  -6   6   3       22.93       38.26     60.48 o 
  -5   6   3     1118.18     1045.31     68.17 o 
  -4   6   3       17.59       31.13     46.98 o 
  -3   6   3      165.78      148.16     45.43 o 
  -2   6   3      400.26      442.96     43.39 o 
  -1   6   3      111.12      106.01     35.59 o 
   0   6   3      286.31      341.06     26.00 o 
   1   6   3      209.02      244.55     31.36 o 
   2   6   3       95.04       65.13     30.12 o 
   3   6   3      356.14      361.25     38.57 o 
   4   6   3       50.14        9.77     30.87 o 
   5   6   3      107.85      152.06     35.47 o 
   6   6   3      127.53      191.17     40.00 o 
   7   6   3       15.51       74.48     39.68 o 
   8   6   3        1.39       45.71     45.71 o 
   9   6   3      106.20       15.96     52.44 o 
  10   6   3       13.05        4.76     54.61 o 
  11   6   3       35.83       59.26     59.26 o 
  12   6   3       35.14       36.97     60.21 o 
  -7   7   3       64.46       29.59     65.81 o 
  -6   7   3      294.55      306.71     66.97 o 
  -5   7   3       20.04       59.32     59.32 o 
  -4   7   3      593.90      598.69     61.11 o 
  -3   7   3     1511.37     1520.67     68.27 o 
  -2   7   3      317.37      328.22     48.41 o 
  -1   7   3      876.87      901.35     52.10 o 
   0   7   3     3299.04     3470.41     52.11 o 
   1   7   3       21.95       43.14     35.47 o 
   2   7   3     1222.57     1333.65     51.93 o 
   3   7   3     1682.48     1740.96     57.52 o 
   4   7   3      132.63      143.87     38.47 o 
   5   7   3      894.66      958.23     51.11 o 
   6   7   3     1321.67     1353.30     58.65 o 
   7   7   3       52.02       51.49     46.18 o 
   8   7   3      727.51      697.19     61.78 o 
   9   7   3       15.30       53.83     53.83 o 
  10   7   3        8.13       12.87     56.15 o 
  11   7   3      160.02      107.75     59.63 o 
  12   7   3        3.14       16.95     60.34 o 
  -6   8   3        0.09       54.34     62.35 o 
  -5   8   3        0.33       14.59     60.45 o 
  -4   8   3       11.90       76.92     57.43 o 
  -3   8   3       21.74       36.05     53.52 o 
  -2   8   3      108.81      131.90     51.65 o 
  -1   8   3      207.52      208.15     49.26 o 
   0   8   3       18.83       40.73     90.97 o 
   1   8   3      275.07      226.39     49.12 o 
   2   8   3      608.15      728.12     52.09 o 
   3   8   3        8.72       29.65     42.72 o 
   4   8   3      405.57      457.90     49.34 o 
   5   8   3      524.14      562.70     51.75 o 
   6   8   3        0.05       46.03     46.03 o 
   7   8   3      357.27      379.10     55.00 o 
   8   8   3      184.34      190.10     55.74 o 
   9   8   3      103.06      101.77     56.37 o 
  10   8   3       75.39      113.14     60.20 o 
  11   8   3       79.44      172.19     61.29 o 
  -5   9   3      160.75      174.25     64.35 o 
  -4   9   3      166.61       16.10     63.39 o 
  -3   9   3        5.51        9.43     56.33 o 
  -2   9   3      306.14      317.04     59.93 o 
  -1   9   3       36.09       30.54     53.19 o 
   0   9   3       79.70      125.57     37.30 o 
   1   9   3      139.73      183.68     50.48 o 
   2   9   3        0.17       22.43     51.71 o 
   3   9   3       21.17       11.20     52.28 o 
   4   9   3      354.00      353.05     56.11 o 
   5   9   3       42.70       18.42     50.63 o 
   6   9   3       54.55       36.58     53.08 o 
   7   9   3        0.20       93.03     54.38 o 
   8   9   3        0.34       41.43     57.43 o 
   9   9   3        0.43        8.31     58.49 o 
  10   9   3        3.00       17.00     57.82 o 
  11   9   3       11.03       52.92     56.98 o 
  -4  10   3       78.37      129.21     61.92 o 
  -3  10   3      167.37      232.63     61.50 o 
  -2  10   3      216.26      112.60     64.17 o 
  -1  10   3       96.09      175.34     60.66 o 
   0  10   3      297.47      287.42     50.12 o 
   1  10   3      104.05       11.15     62.03 o 
   2  10   3       80.91       47.75     60.37 o 
   3  10   3      626.13      589.65     67.99 o 
   4  10   3       18.95       39.58     56.39 o 
   5  10   3      235.27      284.42     61.10 o 
   6  10   3      160.22      151.22     59.66 o 
   7  10   3        3.60       34.43     57.32 o 
   8  10   3      119.34      192.19     60.74 o 
   9  10   3      145.04       23.86     62.15 o 
  10  10   3        4.54       39.25     60.00 o 
  -3  11   3       18.80       12.92     62.26 o 
  -2  11   3       70.15       62.83     62.83 o 
  -1  11   3       43.38       30.18     65.85 o 
   0  11   3        8.05        7.66     45.72 o 
   1  11   3        1.40       15.80     65.92 o 
   2  11   3       10.08       75.86     64.02 o 
   3  11   3      122.65       52.77     65.11 o 
   4  11   3       43.85      127.51     60.46 o 
   5  11   3      178.89      104.16     65.47 o 
   6  11   3       17.93       22.46     62.84 o 
   7  11   3       52.18       69.10     59.18 o 
   8  11   3       53.68        5.12     64.34 o 
   9  11   3        2.74       61.58     61.58 o 
  -1  12   3        2.13       35.45     61.29 o 
   0  12   3       27.43       24.73     85.66 o 
   1  12   3       41.70       69.48     69.48 o 
   2  12   3        0.16       11.29     67.35 o 
   3  12   3      104.54      146.34     71.94 o 
   4  12   3       18.47      147.13     67.79 o 
   5  12   3       22.32       71.75     71.75 o 
   6  12   3       24.12       72.17     64.56 o 
   7  12   3       14.61       31.77     62.88 o 
   8  12   3       12.61       10.29     62.33 o 
   3  13   3       38.91       28.57     72.30 o 
   4  13   3        0.09       58.68     69.67 o 
   5  13   3       29.92        9.36     68.16 o 
  -4 -11   4        2.21       23.32     47.27 o 
  -3 -11   4       17.89       65.58     47.67 o 
  -2 -11   4       12.91       58.94     47.38 o 
  -1 -11   4       15.19       12.49     51.50 o 
   0 -11   4        0.36       18.89     36.39 o 
  -6 -10   4        5.03       45.63     52.09 o 
  -5 -10   4       47.35       70.09     49.70 o 
  -4 -10   4        2.90       27.93     50.50 o 
  -3 -10   4        7.95       27.59     49.22 o 
  -2 -10   4       17.34       19.36     49.35 o 
  -1 -10   4        0.99       11.14     50.33 o 
   0 -10   4        6.48       23.66     34.77 o 
   1 -10   4        6.70       45.55     52.43 o 
   2 -10   4       20.52       60.85     54.76 o 
   3 -10   4       65.81       48.54     57.38 o 
  -8  -9   4        3.57       59.60     59.60 o 
  -7  -9   4       38.89       81.01     54.10 o 
  -6  -9   4       59.09       14.92     54.22 o 
  -5  -9   4       63.91      122.00     50.37 o 
  -4  -9   4      252.33      177.71     53.76 o 
  -3  -9   4        1.63        9.42     47.26 o 
  -2  -9   4      125.53       94.40     49.38 o 
  -1  -9   4      340.62      278.60     51.05 o 
   0  -9   4        7.83       20.56     35.21 o 
   1  -9   4       57.86       69.20     53.51 o 
   2  -9   4       57.40       56.08     55.91 o 
   3  -9   4       37.01       28.64     57.92 o 
   4  -9   4       77.72       34.83     61.83 o 
   5  -9   4       20.63       63.00     63.61 o 
  -8  -8   4      184.58      128.09     60.97 o 
  -7  -8   4       34.39        1.64     55.30 o 
  -6  -8   4       56.71       62.87     51.38 o 
  -5  -8   4      459.51      434.21     57.13 o 
  -4  -8   4        5.94       24.72     43.42 o 
  -3  -8   4       96.68       15.16     46.61 o 
  -2  -8   4      609.55      571.11     51.13 o 
  -1  -8   4      261.27      218.20     49.17 o 
   0  -8   4      724.79      842.82     49.20 o 
   1  -8   4      268.90      215.88     52.94 o 
   2  -8   4       14.92       31.70     51.26 o 
   3  -8   4      171.25      136.00     59.53 o 
   4  -8   4      169.64      211.08     65.37 o 
   5  -8   4        0.07       34.72     65.08 o 
   6  -8   4       88.25      128.96     64.73 o 
  -9  -7   4        4.06       49.94     60.56 o 
  -8  -7   4        3.92       59.63     59.63 o 
  -7  -7   4        0.22        1.58     53.06 o 
  -6  -7   4        1.29       51.74     51.74 o 
  -5  -7   4       21.10       48.83     48.83 o 
  -4  -7   4      131.85       47.24     44.37 o 
  -3  -7   4       63.66       50.71     41.95 o 
  -2  -7   4      270.14      225.17     44.35 o 
  -1  -7   4       81.93      109.28     39.87 o 
   0  -7   4     1156.26     1110.19     99.74 o 
   1  -7   4       72.95       60.65     45.50 o 
   2  -7   4      162.62      110.49     49.59 o 
   3  -7   4      175.85      231.46     54.66 o 
   4  -7   4       31.34       88.07     56.29 o 
   5  -7   4      317.56      322.94     66.96 o 
   6  -7   4       62.31       75.68     68.44 o 
   7  -7   4        0.25       22.14     65.69 o 
 -10  -6   4      123.62      100.36     65.35 o 
  -9  -6   4       22.61        7.28     64.14 o 
  -8  -6   4        0.16        1.69     59.53 o 
  -7  -6   4      184.69      180.34     58.56 o 
  -6  -6   4      126.89       26.00     50.37 o 
  -5  -6   4        2.00       60.04     43.96 o 
  -4  -6   4      613.26      545.55     47.32 o 
  -3  -6   4      167.27      196.17     38.10 o 
  -2  -6   4       24.19       14.21     35.35 o 
  -1  -6   4      336.07      393.17     41.79 o 
   0  -6   4      427.27      399.47     31.42 o 
   1  -6   4        4.03       22.03     38.12 o 
   2  -6   4      136.86      152.97     44.96 o 
   3  -6   4      227.75      299.92     48.77 o 
   4  -6   4       13.57       36.43     51.83 o 
   5  -6   4       30.36       38.54     57.72 o 
   6  -6   4      142.64      111.46     65.40 o 
   7  -6   4        4.38       14.73     64.05 o 
   8  -6   4        8.30       69.40     64.59 o 
 -10  -5   4       34.89      116.51     62.17 o 
  -9  -5   4       35.38      111.03     66.46 o 
  -8  -5   4      137.27      166.10     63.24 o 
  -7  -5   4        7.55       75.88     52.38 o 
  -6  -5   4       11.25       47.51     47.51 o 
  -5  -5   4      538.45      672.73     47.89 o 
  -4  -5   4      434.88      423.23     42.67 o 
  -3  -5   4       50.67       20.61     32.75 o 
  -2  -5   4     1561.40     1688.12     48.15 o 
  -1  -5   4      384.63      396.92     35.73 o 
   0  -5   4       47.74       61.21     23.37 o 
   1  -5   4      373.64      417.51     41.45 o 
   2  -5   4       36.05       71.56     36.36 o 
   3  -5   4      602.20      693.74     52.09 o 
   4  -5   4      530.93      605.46     55.75 o 
   5  -5   4       39.28      141.42     48.73 o 
   6  -5   4      378.49      484.60     64.89 o 
   7  -5   4       84.90       22.85     68.56 o 
   8  -5   4        8.72       57.52     65.47 o 
   9  -5   4       59.67        1.80     64.93 o 
 -10  -4   4       10.58      118.30     66.49 o 
  -9  -4   4      245.33      181.82     70.69 o 
  -8  -4   4      112.70      161.57     65.94 o 
  -7  -4   4       49.20       53.04     53.27 o 
  -6  -4   4     1244.11     1238.35     64.47 o 
  -5  -4   4      299.41      253.66     43.26 o 
  -4  -4   4      149.56      200.21     37.79 o 
  -3  -4   4      395.84      379.92     33.94 o 
  -2  -4   4      541.40      607.41     34.01 o 
  -1  -4   4      232.01      235.89     29.60 o 
   0  -4   4      101.56      150.08     37.68 o 
   1  -4   4       11.11        3.40     27.97 o 
   2  -4   4      636.71      658.45     41.53 o 
   3  -4   4      197.51      196.75     39.87 o 
   4  -4   4       39.41       19.89     42.67 o 
   5  -4   4       18.72       86.36     43.71 o 
   6  -4   4       18.86       15.06     51.95 o 
   7  -4   4       15.46       56.99     56.99 o 
   8  -4   4        6.97       36.22     63.32 o 
   9  -4   4       27.15        1.76     63.61 o 
  10  -4   4        0.29        0.00     60.82 o 
 -10  -3   4      230.96      281.15     68.07 o 
  -9  -3   4      284.26      353.76     69.56 o 
  -8  -3   4       32.76       13.20     62.01 o 
  -7  -3   4      622.38      572.12     68.26 o 
  -6  -3   4     1099.54     1083.99     66.66 o 
  -5  -3   4      423.45      465.04     46.48 o 
  -4  -3   4     1891.51     1916.14     52.00 o 
  -3  -3   4     1157.16     1114.76     40.53 o 
  -2  -3   4      380.61      404.21     27.76 o 
  -1  -3   4     7441.86     7585.27     75.18 o 
   0  -3   4      127.93      119.32     17.79 o 
   1  -3   4     1898.56     1836.75     43.89 o 
   2  -3   4     5709.82     5363.08     70.55 o 
   3  -3   4      657.90      592.11     39.41 o 
   4  -3   4      387.52      412.41     40.42 o 
   5  -3   4     2545.97     3059.87     72.27 o 
   6  -3   4      199.91      166.57     49.36 o 
   7  -3   4      343.41      406.27     55.03 o 
   8  -3   4      204.73      232.19     58.94 o 
   9  -3   4        0.03       62.58     62.58 o 
  10  -3   4       66.02       77.64     62.71 o 
 -10  -2   4        2.82       53.48     67.46 o 
  -9  -2   4       20.84       66.35     66.35 o 
  -8  -2   4        2.66       24.24     60.83 o 
  -7  -2   4       79.73      136.55     56.90 o 
  -6  -2   4      105.27      108.92     52.04 o 
  -5  -2   4     1142.49     1068.76     62.98 o 
  -4  -2   4      423.15      330.99     40.11 o 
  -3  -2   4     1558.21     1561.58     45.19 o 
  -2  -2   4      405.78      430.32     28.06 o 
  -1  -2   4     1492.33     1377.92     36.00 o 
   0  -2   4     1465.68     1325.95     25.39 o 
   1  -2   4     2700.11     2304.21     42.57 o 
   2  -2   4        0.77       31.77     23.21 o 
   3  -2   4    10397.50    10082.09     93.86 o 
   4  -2   4     2741.69     2878.69     59.09 o 
   5  -2   4      178.39      213.95     37.82 o 
   6  -2   4      920.19     1102.79     51.81 o 
   7  -2   4     2298.61     2523.61     77.06 o 
   8  -2   4       28.97       93.94     52.87 o 
   9  -2   4      357.77      359.86     64.41 o 
  10  -2   4      114.98      113.79     62.47 o 
  11  -2   4       25.10       51.75     60.42 o 
 -10  -1   4        1.65       11.22     64.39 o 
  -9  -1   4      346.76      216.35     71.92 o 
  -8  -1   4      267.14      139.24     66.70 o 
  -7  -1   4       19.87       14.91     55.83 o 
  -6  -1   4     1143.04     1097.22     66.62 o 
  -5  -1   4     1537.65     1492.91     68.15 o 
  -4  -1   4     1119.29     1074.02     52.94 o 
  -3  -1   4     2565.29     2238.07     61.20 o 
  -2  -1   4      135.22      116.28     23.37 o 
  -1  -1   4       51.93       66.92     17.89 o 
   0  -1   4     2326.72     1757.36     54.16 o 
   1  -1   4      553.40      434.35     26.30 o 
   2  -1   4      234.52      201.20     24.38 o 
   3  -1   4     1046.83     1079.53     36.28 o 
   4  -1   4      115.06       95.00     29.34 o 
   5  -1   4       14.48       20.37     32.79 o 
   6  -1   4        6.46       33.01     35.30 o 
   7  -1   4        0.49        7.57     42.95 o 
   8  -1   4       21.53       82.09     47.25 o 
   9  -1   4        4.89       34.21     54.78 o 
  10  -1   4        0.68       54.39     58.33 o 
  11  -1   4       13.42       15.01     58.60 o 
 -10   0   4        2.06       73.06     62.26 o 
  -9   0   4      256.98      230.47     66.72 o 
  -8   0   4        0.89       12.09     59.98 o 
  -7   0   4      468.27      461.59     61.39 o 
  -6   0   4      448.51      394.33     54.37 o 
  -5   0   4      307.14      230.29     45.01 o 
  -4   0   4     1166.61     1055.48     48.96 o 
  -3   0   4     2932.80     2653.05     55.38 o 
  -2   0   4      457.68      486.77     26.80 o 
  -1   0   4     6564.03     6946.45     62.11 o 
   0   0   4     1078.49      834.37     24.60 o 
   1   0   4     6609.78     5221.79     60.71 o 
   2   0   4     4668.82     3871.51     54.15 o 
   3   0   4     1666.27     1580.09     41.51 o 
   4   0   4       60.10       75.39     33.27 o 
   5   0   4     4955.63     4853.11     72.65 o 
   6   0   4        2.66       18.16     33.84 o 
   7   0   4      622.45      661.13     45.47 o 
   8   0   4      209.66      290.59     49.59 o 
   9   0   4       13.78       14.82     51.61 o 
  10   0   4      251.35      203.85     62.08 o 
  11   0   4      224.26      215.43     60.99 o 
 -10   1   4       45.00      109.88     65.26 o 
  -9   1   4       21.73       37.64     61.48 o 
  -8   1   4       54.47      111.17     57.91 o 
  -7   1   4      176.59      144.64     56.20 o 
  -6   1   4       95.21       66.31     46.00 o 
  -5   1   4      119.40      125.55     39.70 o 
  -4   1   4      139.65      160.80     31.54 o 
  -3   1   4        3.59       23.83     26.45 o 
  -2   1   4        8.12       40.39     22.54 o 
  -1   1   4        0.50       12.39     18.75 o 
   0   1   4       43.34       57.06     11.84 o 
   1   1   4        5.19        3.46     19.65 o 
   2   1   4       22.26       23.77     20.24 o 
   3   1   4      791.64      788.00     31.91 o 
   4   1   4     1049.24     1001.88     38.69 o 
   5   1   4        3.23       16.30     28.89 o 
   6   1   4      923.53      874.63     42.28 o 
   7   1   4      378.39      349.72     42.28 o 
   8   1   4        2.24       17.59     41.89 o 
   9   1   4      222.92      196.55     51.44 o 
  10   1   4      140.65       32.31     54.76 o 
  11   1   4       14.39        6.38     57.94 o 
  12   1   4       80.17      101.30     57.21 o 
 -10   2   4        3.53      116.27     61.34 o 
  -9   2   4      424.85      339.10     68.55 o 
  -8   2   4      418.51      485.73     66.54 o 
  -7   2   4       98.71        9.06     55.17 o 
  -6   2   4     1903.69     1851.15     72.29 o 
  -5   2   4      947.47      969.88     55.41 o 
  -4   2   4      121.40      105.50     34.09 o 
  -3   2   4     6895.98     7389.31     84.26 o 
  -2   2   4      439.32      416.79     29.85 o 
  -1   2   4     3243.71     3792.69     49.85 o 
   0   2   4     7307.44     7189.12    124.07 o 
   1   2   4     2729.78     2637.85     38.24 o 
   2   2   4     3525.41     3296.40     45.71 o 
   3   2   4     3440.23     3263.17     49.03 o 
   4   2   4      204.85      179.41     27.00 o 
   5   2   4     1862.13     1791.32     47.31 o 
   6   2   4     1531.11     1474.15     49.36 o 
   7   2   4       59.51       68.04     36.01 o 
   8   2   4      453.32      425.76     48.53 o 
   9   2   4      258.07      276.58     51.88 o 
  10   2   4       12.68        1.47     50.02 o 
  11   2   4       48.48       19.16     56.99 o 
  12   2   4       13.30       37.00     59.05 o 
  -9   3   4       13.71       66.66     66.66 o 
  -8   3   4       14.65       13.85     63.36 o 
  -7   3   4        8.82       12.59     56.68 o 
  -6   3   4      169.35      209.79     50.67 o 
  -5   3   4        6.15        3.52     42.24 o 
  -4   3   4     1138.57     1247.01     54.66 o 
  -3   3   4      954.13     1009.12     45.01 o 
  -2   3   4      794.49      871.40     38.99 o 
  -1   3   4     1373.14     1518.61     40.18 o 
   0   3   4      168.52      169.10     15.28 o 
   1   3   4      510.84      501.71     25.23 o 
   2   3   4    13451.13    12916.31     85.09 o 
   3   3   4        4.60       21.13     21.13 o 
   4   3   4     3464.97     3544.32     54.45 o 
   5   3   4     1261.59     1181.07     40.01 o 
   6   3   4       30.07       27.07     31.22 o 
   7   3   4     1260.53     1198.59     51.52 o 
   8   3   4      940.16      888.59     52.62 o 
   9   3   4      117.81       45.81     49.21 o 
  10   3   4      574.52      577.52     60.81 o 
  11   3   4      244.65      205.15     58.10 o 
  12   3   4       26.59        9.65     55.62 o 
  -9   4   4       20.59      115.47     65.27 o 
  -8   4   4      253.02      273.29     68.50 o 
  -7   4   4      140.60       52.44     62.23 o 
  -6   4   4        6.97       54.35     54.35 o 
  -5   4   4     1362.97     1325.43     65.37 o 
  -4   4   4      231.12      206.11     43.54 o 
  -3   4   4      307.46      341.18     38.07 o 
  -2   4   4     1467.48     1511.07     47.00 o 
  -1   4   4      201.46      275.55     29.05 o 
   0   4   4       17.77       30.49     28.29 o 
   1   4   4      794.37      741.24     31.06 o 
   2   4   4       51.15       63.42     22.85 o 
   3   4   4       86.26       78.79     22.73 o 
   4   4   4       49.54       34.06     29.41 o 
   5   4   4        3.74       36.82     27.71 o 
   6   4   4       25.87       31.22     30.45 o 
   7   4   4       26.10       18.95     36.74 o 
   8   4   4       40.94       21.66     43.12 o 
   9   4   4       96.95      160.04     47.21 o 
  10   4   4       49.79       17.78     51.89 o 
  11   4   4       13.04       55.09     55.25 o 
  12   4   4       22.08       51.56     56.81 o 
  -8   5   4      301.96      171.48     67.91 o 
  -7   5   4       71.50       76.61     61.58 o 
  -6   5   4     1456.49     1403.63     77.80 o 
  -5   5   4     1055.81      916.01     67.01 o 
  -4   5   4      260.75      265.05     49.41 o 
  -3   5   4     2136.90     2089.74     65.21 o 
  -2   5   4      920.56      861.70     46.45 o 
  -1   5   4      813.39      810.45     40.86 o 
   0   5   4     7884.90     8299.17     60.76 o 
   1   5   4      249.34      246.05     29.03 o 
   2   5   4     1884.13     1782.31     47.37 o 
   3   5   4     5359.85     5422.22     68.56 o 
   4   5   4       32.75       40.23     28.62 o 
   5   5   4     1136.53     1113.03     42.53 o 
   6   5   4     2841.34     2943.69     63.02 o 
   7   5   4        0.35       27.35     36.99 o 
   8   5   4     1309.94     1243.29     60.90 o 
   9   5   4      419.16      365.88     54.71 o 
  10   5   4        1.33       51.71     51.71 o 
  11   5   4      148.96      184.35     56.01 o 
  12   5   4       12.22       85.92     56.87 o 
  -8   6   4        1.39       53.26     66.25 o 
  -7   6   4       10.28        1.76     65.45 o 
  -6   6   4        7.52       44.27     61.69 o 
  -5   6   4       99.65      111.01     54.35 o 
  -4   6   4        2.68        4.04     50.00 o 
  -3   6   4      193.98      160.89     48.79 o 
  -2   6   4       77.67       81.43     41.29 o 
  -1   6   4      451.79      460.54     46.07 o 
   0   6   4      272.07      252.56     27.06 o 
   1   6   4      546.28      584.91     39.08 o 
   2   6   4      257.89      208.93     34.69 o 
   3   6   4      376.14      448.29     37.32 o 
   4   6   4      716.47      724.91     41.54 o 
   5   6   4      966.15      852.58     47.62 o 
   6   6   4        0.92       10.73     37.83 o 
   7   6   4      785.69      670.15     51.89 o 
   8   6   4      750.28      647.45     55.84 o 
   9   6   4      152.39       72.38     53.11 o 
  10   6   4       89.08      128.74     54.20 o 
  11   6   4      258.42      204.91     63.28 o 
  12   6   4        1.57        9.83     57.10 o 
  -7   7   4      109.47      140.06     65.56 o 
  -6   7   4       41.21       64.57     59.83 o 
  -5   7   4       44.74       51.20     58.53 o 
  -4   7   4      240.38      263.08     56.72 o 
  -3   7   4      196.24      226.97     53.34 o 
  -2   7   4     1100.45     1013.44     61.15 o 
  -1   7   4      311.17      315.28     46.02 o 
   0   7   4      327.96      348.35     32.57 o 
   1   7   4     1142.21     1112.25     53.75 o 
   2   7   4       14.42       30.32     37.49 o 
   3   7   4        2.78       37.08     37.08 o 
   4   7   4      733.52      858.02     48.93 o 
   5   7   4      295.70      277.57     43.10 o 
   6   7   4      255.76      281.81     45.46 o 
   7   7   4      146.40      113.58     48.99 o 
   8   7   4        0.38       50.98     48.11 o 
   9   7   4       85.46       53.31     53.31 o 
  10   7   4       13.17       14.28     56.94 o 
  11   7   4        0.25       58.10     58.10 o 
  12   7   4        0.34       51.12     58.21 o 
  -6   8   4      100.47       49.78     67.23 o 
  -5   8   4      396.87      361.50     67.34 o 
  -4   8   4        4.83       58.52     58.52 o 
  -3   8   4      351.14      275.97     61.78 o 
  -2   8   4      152.09      149.04     53.27 o 
  -1   8   4      425.20      379.13     57.54 o 
   0   8   4      574.68      625.65     49.91 o 
   1   8   4      311.81      267.34     53.35 o 
   2   8   4      898.40      924.14     59.07 o 
   3   8   4     2473.26     2602.34     75.77 o 
   4   8   4        9.96       33.31     45.24 o 
   5   8   4      950.85      985.50     58.41 o 
   6   8   4      607.69      589.75     55.51 o 
   7   8   4        3.92       18.22     49.55 o 
   8   8   4      314.11      215.82     58.82 o 
   9   8   4      289.12      278.25     60.67 o 
  10   8   4        0.05        3.33     56.44 o 
  11   8   4      155.59      111.91     61.33 o 
  -5   9   4       13.89       25.33     63.50 o 
  -4   9   4       73.30       64.50     62.97 o 
  -3   9   4       38.99       99.19     57.19 o 
  -2   9   4       61.07       57.03     57.97 o 
  -1   9   4        9.83        4.45     55.51 o 
   0   9   4        0.23       21.42     37.21 o 
   1   9   4       21.90       10.12     51.83 o 
   2   9   4       45.08       99.32     52.73 o 
   3   9   4      106.91      169.24     52.13 o 
   4   9   4        0.64       50.65     50.65 o 
   5   9   4      212.66      189.68     53.61 o 
   6   9   4       25.60       64.82     51.81 o 
   7   9   4      117.12       77.48     58.01 o 
   8   9   4      112.32       64.73     58.52 o 
   9   9   4       17.69       86.56     56.52 o 
  10   9   4       23.70        3.39     59.28 o 
  11   9   4       29.52      136.12     58.79 o 
  -4  10   4        3.05        8.28     65.37 o 
  -3  10   4       43.97       44.69     65.55 o 
  -2  10   4      569.80      461.14     69.32 o 
  -1  10   4       95.09       29.30     62.51 o 
   0  10   4       82.12      131.71     52.53 o 
   1  10   4      268.17      275.27     62.77 o 
   2  10   4      305.19      302.83     64.01 o 
   3  10   4      204.08      203.68     61.30 o 
   4  10   4       23.00       12.91     57.26 o 
   5  10   4      104.59      105.92     59.27 o 
   6  10   4       98.54      105.21     58.54 o 
   7  10   4      122.35      185.34     62.92 o 
   8  10   4        3.34       56.72     59.27 o 
   9  10   4       35.05       50.69     59.14 o 
  10  10   4       10.74       23.71     60.55 o 
  -2  11   4       10.85       73.86     62.48 o 
  -1  11   4       11.51      112.30     62.87 o 
   0  11   4       88.69       65.19     46.00 o 
   1  11   4       16.45       21.22     64.84 o 
   2  11   4       18.42      152.23     63.21 o 
   3  11   4      383.01      246.66     73.73 o 
   4  11   4       17.79       54.95     66.75 o 
   5  11   4       47.79       38.74     64.95 o 
   6  11   4       53.34       22.62     64.19 o 
   7  11   4        8.71       25.98     61.48 o 
   8  11   4      130.18      124.31     64.84 o 
   9  11   4        1.35        8.55     60.11 o 
  -1  12   4        0.39       57.74     62.03 o 
   0  12   4        1.66       46.09     46.09 o 
   1  12   4       29.57       57.44     70.49 o 
   2  12   4        0.38        9.51     69.46 o 
   3  12   4       12.40      184.55     65.52 o 
   4  12   4       17.11      103.95     67.50 o 
   5  12   4       21.39       61.51     69.03 o 
   6  12   4        0.22       78.52     64.97 o 
   7  12   4        5.90       53.61     62.31 o 
   8  12   4        3.16        7.00     63.52 o 
   3  13   4       10.90       69.50     71.79 o 
   4  13   4       11.95       28.90     70.42 o 
   5  13   4        1.30       35.92     69.10 o 
  -5 -10   5       29.37       12.63     49.89 o 
  -4 -10   5        3.44       10.99     48.42 o 
  -3 -10   5        9.43       17.75     48.61 o 
  -2 -10   5       78.24       56.00     50.10 o 
  -1 -10   5       12.94        8.25     49.69 o 
   0 -10   5        5.78       41.05     37.43 o 
   1 -10   5       44.51       47.98     52.91 o 
   2 -10   5        2.26       35.84     51.77 o 
  -7  -9   5       15.26       76.92     51.79 o 
  -6  -9   5        8.33       53.65     53.65 o 
  -5  -9   5        5.19        1.44     49.88 o 
  -4  -9   5       33.61       27.58     47.63 o 
  -3  -9   5       18.36       47.43     49.92 o 
  -2  -9   5        0.31       25.61     48.11 o 
  -1  -9   5        6.96       47.72     49.37 o 
   0  -9   5       67.94       90.32     35.65 o 
   1  -9   5        5.21       45.08     52.80 o 
   2  -9   5        0.35       55.09     55.09 o 
   3  -9   5        0.12       39.71     59.09 o 
   4  -9   5        6.75        8.19     59.19 o 
  -8  -8   5       11.19       36.28     57.20 o 
  -7  -8   5       50.33        4.81     56.01 o 
  -6  -8   5       57.09       43.35     53.21 o 
  -5  -8   5       54.61      107.07     48.46 o 
  -4  -8   5       44.27       26.86     48.88 o 
  -3  -8   5       53.10       83.12     45.95 o 
  -2  -8   5       11.38       46.28     48.49 o 
  -1  -8   5       13.01       61.00     44.91 o 
   0  -8   5        8.31       16.06     53.41 o 
   1  -8   5       22.84       25.12     51.75 o 
   2  -8   5        6.40       41.45     55.95 o 
   3  -8   5       61.62       14.14     56.88 o 
   4  -8   5        0.78       46.55     60.12 o 
   5  -8   5        1.48       29.49     61.49 o 
   6  -8   5       27.19       33.62     62.00 o 
  -8  -7   5        0.11       52.65     60.08 o 
  -7  -7   5      127.77      123.03     59.59 o 
  -6  -7   5       67.45       84.26     51.02 o 
  -5  -7   5       11.06       20.40     47.58 o 
  -4  -7   5      220.38      207.67     48.26 o 
  -3  -7   5       89.11      126.74     40.55 o 
  -2  -7   5      213.69      205.76     45.59 o 
  -1  -7   5       94.13       99.82     44.52 o 
   0  -7   5        4.39       37.07     37.07 o 
   1  -7   5      276.37      395.35     48.98 o 
   2  -7   5      289.74      270.75     52.23 o 
   3  -7   5       66.95      176.59     52.38 o 
   4  -7   5      267.08      246.76     63.18 o 
   5  -7   5       22.16       22.45     62.34 o 
   6  -7   5       11.94       66.81     65.91 o 
   7  -7   5       84.33       27.54     65.51 o 
  -9  -6   5       30.04       18.14     63.22 o 
  -8  -6   5       37.57      131.78     58.76 o 
  -7  -6   5       10.33       46.39     54.30 o 
  -6  -6   5       44.53       36.20     49.33 o 
  -5  -6   5       38.11       46.96     45.58 o 
  -4  -6   5      167.89      108.71     43.32 o 
  -3  -6   5       72.77       79.96     39.89 o 
  -2  -6   5        2.10       10.93     38.58 o 
  -1  -6   5       23.42       33.89     38.93 o 
   0  -6   5      258.70      293.71     56.13 o 
   1  -6   5       19.20        5.86     43.00 o 
   2  -6   5       43.37       30.55     44.12 o 
   3  -6   5        9.96       31.77     48.83 o 
   4  -6   5       31.16      181.66     49.95 o 
   5  -6   5        6.64      115.46     56.94 o 
   6  -6   5       14.32        3.51     64.60 o 
   7  -6   5        7.67       25.92     66.23 o 
   8  -6   5        3.53       26.22     64.45 o 
  -9  -5   5       72.10       61.79     66.16 o 
  -8  -5   5        0.45       61.74     61.74 o 
  -7  -5   5      174.83      249.40     58.13 o 
  -6  -5   5      216.61      258.60     50.56 o 
  -5  -5   5       42.92       52.54     42.64 o 
  -4  -5   5      438.38      407.50     46.15 o 
  -3  -5   5      309.77      333.89     38.73 o 
  -2  -5   5       78.88       45.58     34.80 o 
  -1  -5   5     1213.40     1270.66     48.75 o 
   0  -5   5      298.48      289.80     28.49 o 
   1  -5   5      461.27      412.91     43.18 o 
   2  -5   5      229.23      224.40     42.88 o 
   3  -5   5       51.78       90.24     46.42 o 
   4  -5   5       11.82       43.07     48.58 o 
   5  -5   5      325.15      328.53     58.89 o 
   6  -5   5        0.52        5.13     59.59 o 
   7  -5   5       58.60      143.94     61.60 o 
   8  -5   5       13.63       31.80     68.07 o 
   9  -5   5        1.58        1.81     64.77 o 
 -10  -4   5        0.38       67.63     67.63 o 
  -9  -4   5        0.17       46.34     64.37 o 
  -8  -4   5        0.39       53.75     61.42 o 
  -7  -4   5       21.00       10.03     56.22 o 
  -6  -4   5      237.72      306.08     51.62 o 
  -5  -4   5      201.95      220.23     42.61 o 
  -4  -4   5       90.38      133.38     37.10 o 
  -3  -4   5      405.68      407.12     39.84 o 
  -2  -4   5       58.25       21.51     31.55 o 
  -1  -4   5      214.10      249.49     32.56 o 
   0  -4   5      236.19      252.76     23.22 o 
   1  -4   5     2038.91     2037.81     56.34 o 
   2  -4   5      966.13     1010.44     49.87 o 
   3  -4   5      788.72      831.31     50.48 o 
   4  -4   5      544.45      623.78     53.68 o 
   5  -4   5        3.30       49.86     49.86 o 
   6  -4   5       80.66      144.94     54.51 o 
   7  -4   5      402.63      541.89     66.00 o 
   8  -4   5        0.40       64.72     64.72 o 
   9  -4   5      101.35      199.94     65.30 o 
 -10  -3   5        6.98       81.13     63.14 o 
  -9  -3   5      167.02      158.15     67.83 o 
  -8  -3   5      335.11      352.37     70.65 o 
  -7  -3   5       14.00       46.34     58.11 o 
  -6  -3   5      286.71      259.74     55.25 o 
  -5  -3   5      829.85      864.53     55.95 o 
  -4  -3   5       46.52        4.09     36.93 o 
  -3  -3   5      964.05      880.40     41.78 o 
  -2  -3   5      443.06      525.08     33.68 o 
  -1  -3   5       16.75       25.14     27.14 o 
   0  -3   5      240.45      230.38     24.17 o 
   1  -3   5      905.94      954.08     42.35 o 
   2  -3   5        5.43       37.66     28.84 o 
   3  -3   5      199.92      194.63     36.94 o 
   4  -3   5       45.18       40.52     38.61 o 
   5  -3   5        5.72       29.28     45.31 o 
   6  -3   5       12.78       85.51     48.96 o 
   7  -3   5        0.41       52.31     52.31 o 
   8  -3   5       52.71       30.49     58.57 o 
   9  -3   5        9.19       31.32     60.43 o 
  10  -3   5        1.36       36.59     62.68 o 
 -10  -2   5        0.66       65.37     65.37 o 
  -9  -2   5      123.07       92.20     68.04 o 
  -8  -2   5       75.23      117.89     67.85 o 
  -7  -2   5      217.81      356.33     61.54 o 
  -6  -2   5      227.65      273.05     58.21 o 
  -5  -2   5        0.08       73.31     47.14 o 
  -4  -2   5      619.63      624.76     46.82 o 
  -3  -2   5     2169.22     2218.04     50.49 o 
  -2  -2   5        3.50       25.42     25.42 o 
  -1  -2   5     2731.87     2483.59     47.20 o 
   0  -2   5     2283.70     2058.72     60.27 o 
   1  -2   5       37.92       59.27     25.17 o 
   2  -2   5     1458.22     1213.69     43.50 o 
   3  -2   5        8.39       54.32     29.61 o 
   4  -2   5       79.88       71.46     34.44 o 
   5  -2   5     2077.46     2079.89     64.33 o 
   6  -2   5      150.22      139.23     48.49 o 
   7  -2   5      478.70      637.77     57.81 o 
   8  -2   5      148.52      246.28     57.38 o 
   9  -2   5      109.03      101.30     59.68 o 
  10  -2   5       35.25       75.01     60.07 o 
  11  -2   5       81.84       33.27     62.83 o 
 -10  -1   5       55.12       64.20     64.20 o 
  -9  -1   5       18.56       61.30     64.76 o 
  -8  -1   5       25.89        3.62     61.82 o 
  -7  -1   5       11.65      100.93     57.87 o 
  -6  -1   5       18.09       61.05     49.89 o 
  -5  -1   5      347.39      302.94     52.19 o 
  -4  -1   5       26.68        3.74     40.08 o 
  -3  -1   5       14.30       38.27     38.27 o 
  -2  -1   5        3.27       23.31     23.31 o 
  -1  -1   5        0.14       20.70     24.44 o 
   0  -1   5      118.71       81.22     18.09 o 
   1  -1   5       31.49       12.81     25.16 o 
   2  -1   5      462.10      443.52     33.67 o 
   3  -1   5       90.56      117.28     30.61 o 
   4  -1   5       63.84       12.22     31.55 o 
   5  -1   5      104.27      101.20     35.05 o 
   6  -1   5      188.77      158.99     42.76 o 
   7  -1   5      360.49      409.02     50.22 o 
   8  -1   5       38.20       18.88     49.09 o 
   9  -1   5        9.48       54.81     54.81 o 
  10  -1   5      226.64      234.22     60.36 o 
  11  -1   5        0.11       34.78     60.31 o 
 -10   0   5       17.10       31.82     64.44 o 
  -9   0   5      215.43      263.73     67.51 o 
  -8   0   5      587.58      537.94     74.55 o 
  -7   0   5        0.17       16.09     55.48 o 
  -6   0   5     1372.50     1305.81     69.33 o 
  -5   0   5     1322.02     1137.22     62.54 o 
  -4   0   5       21.56       33.31     35.13 o 
  -3   0   5     3905.26     4022.49     68.63 o 
  -2   0   5     2183.65     2328.17     50.13 o 
  -1   0   5      649.68      599.87     31.31 o 
   0   0   5     5223.66     4189.90     49.42 o 
   1   0   5      849.99      633.06     35.75 o 
   2   0   5     1773.29     1526.77     44.28 o 
   3   0   5     3275.46     3048.47     56.18 o 
   4   0   5     1129.66     1025.34     44.89 o 
   5   0   5      338.11      286.70     39.20 o 
   6   0   5     1384.53     1471.01     60.01 o 
   7   0   5        1.25       75.21     40.45 o 
   8   0   5       61.76      109.49     46.07 o 
   9   0   5      145.08       95.08     54.35 o 
  10   0   5       13.86       38.08     52.67 o 
  11   0   5       48.65       87.90     59.84 o 
  -9   1   5        4.42       23.18     65.26 o 
  -8   1   5        0.79        3.49     59.88 o 
  -7   1   5       22.97       29.62     53.80 o 
  -6   1   5      180.03      188.97     51.99 o 
  -5   1   5       28.37       37.25     40.62 o 
  -4   1   5      459.38      461.45     42.04 o 
  -3   1   5     1996.78     2283.37     53.85 o 
  -2   1   5     1070.64     1101.25     40.16 o 
  -1   1   5     2307.04     2517.21     45.07 o 
   0   1   5     1151.59     1019.14     67.38 o 
   1   1   5      877.31      719.48     31.61 o 
   2   1   5     7049.17     6044.91     69.02 o 
   3   1   5      108.29       65.31     25.93 o 
   4   1   5     4066.55     4021.92     64.70 o 
   5   1   5     2129.80     2090.05     54.73 o 
   6   1   5      132.74      115.65     38.48 o 
   7   1   5      865.32      813.54     50.31 o 
   8   1   5     1231.89     1350.93     60.98 o 
   9   1   5        5.45        5.65     51.01 o 
  10   1   5      195.49      225.02     56.04 o 
  11   1   5      156.31      150.00     57.05 o 
  12   1   5       26.06       36.40     55.98 o 
  -9   2   5       10.66       30.32     62.88 o 
  -8   2   5      445.73      342.04     67.69 o 
  -7   2   5      434.66      315.24     62.34 o 
  -6   2   5       40.76        2.77     50.22 o 
  -5   2   5     1041.57     1057.64     56.87 o 
  -4   2   5     1340.41     1319.12     54.95 o 
  -3   2   5      271.15      277.71     34.99 o 
  -2   2   5     1565.51     1617.10     45.33 o 
  -1   2   5      334.60      333.01     27.18 o 
   0   2   5      112.61      138.47     15.69 o 
   1   2   5     3481.25     3116.20     47.05 o 
   2   2   5      278.49      306.68     27.19 o 
   3   2   5      434.67      408.50     29.81 o 
   4   2   5      808.40      763.49     36.96 o 
   5   2   5       35.82       30.64     30.64 o 
   6   2   5       15.39       72.75     30.85 o 
   7   2   5       36.39       41.49     36.15 o 
   8   2   5       29.09       40.65     41.03 o 
   9   2   5       80.13      124.21     46.32 o 
  10   2   5       12.52       17.82     53.80 o 
  11   2   5       38.53       14.05     54.71 o 
  12   2   5       36.34       25.17     56.65 o 
  -9   3   5       82.49      107.04     64.03 o 
  -8   3   5      485.46      421.00     71.96 o 
  -7   3   5        8.00       27.68     59.97 o 
  -6   3   5     1096.82     1208.11     69.47 o 
  -5   3   5     1761.87     1849.74     73.04 o 
  -4   3   5      192.63      224.94     43.76 o 
  -3   3   5     4211.98     4616.93     76.06 o 
  -2   3   5     1916.19     1862.80     52.71 o 
  -1   3   5      857.61      904.47     37.48 o 
   0   3   5     7587.04     8417.16     54.22 o 
   1   3   5     2709.31     2856.96     46.20 o 
   2   3   5    11926.13    12282.28     89.26 o 
   3   3   5    10219.88    10680.59     87.99 o 
   4   3   5      971.28     1024.39     38.89 o 
   5   3   5     1433.97     1404.10     45.56 o 
   6   3   5     4700.64     4344.85     71.92 o 
   7   3   5       79.95       61.01     38.08 o 
   8   3   5      484.62      375.13     46.66 o 
   9   3   5      935.63      889.64     59.11 o 
  10   3   5       24.41       11.71     51.49 o 
  11   3   5      247.69      244.31     56.06 o 
  12   3   5       98.20      188.36     55.19 o 
  -8   4   5        4.16       37.27     64.88 o 
  -7   4   5       46.55       18.58     62.50 o 
  -6   4   5        0.60       56.27     56.27 o 
  -5   4   5      125.67       50.30     51.46 o 
  -4   4   5        0.63       20.24     42.62 o 
  -3   4   5       94.41      103.43     40.87 o 
  -2   4   5       78.22      108.77     32.92 o 
  -1   4   5      609.71      688.66     37.98 o 
   0   4   5      199.50      269.10     20.95 o 
   1   4   5     1838.17     2189.21     44.72 o 
   2   4   5       70.44       68.83     24.47 o 
   3   4   5        5.37        0.78     25.85 o 
   4   4   5     1028.61      977.01     39.99 o 
   5   4   5     2670.61     2671.29     56.99 o 
   6   4   5       97.67       77.45     35.33 o 
   7   4   5     2056.00     1944.39     58.11 o 
   8   4   5      852.98      818.08     53.42 o 
   9   4   5        9.24       30.76     44.02 o 
  10   4   5      189.55      271.87     51.69 o 
  11   4   5      262.92      271.27     56.28 o 
  12   4   5        5.19       37.70     56.17 o 
  -8   5   5      290.89      173.29     68.19 o 
  -7   5   5      533.45      559.68     72.75 o 
  -6   5   5      130.60       70.99     62.66 o 
  -5   5   5      319.61      333.04     59.31 o 
  -4   5   5     1362.41     1222.47     67.30 o 
  -3   5   5       16.48       54.53     40.70 o 
  -2   5   5     1474.40     1478.12     56.99 o 
  -1   5   5     1740.75     1654.90     55.49 o 
   0   5   5      122.48      131.91     45.29 o 
   1   5   5     2581.83     2451.31     52.50 o 
   2   5   5      311.13      265.55     31.54 o 
   3   5   5      921.74     1126.07     40.02 o 
   4   5   5      427.13      384.71     35.75 o 
   5   5   5      939.61      895.35     42.79 o 
   6   5   5        8.01        8.11     34.93 o 
   7   5   5      244.42      293.61     40.69 o 
   8   5   5        0.59       16.00     42.15 o 
   9   5   5       34.28       42.06     45.73 o 
  10   5   5       14.34       35.32     49.09 o 
  11   5   5      137.91      166.17     54.23 o 
  12   5   5        5.62       69.52     55.22 o 
  -7   6   5       61.43      199.13     63.64 o 
  -6   6   5       71.26       37.05     64.79 o 
  -5   6   5       62.96      188.73     57.31 o 
  -4   6   5       19.27       41.23     51.63 o 
  -3   6   5     1914.76     1880.79     72.19 o 
  -2   6   5      808.37      768.60     53.85 o 
  -1   6   5      797.06      840.95     50.55 o 
   0   6   5     1591.28     1572.28     66.36 o 
   1   6   5     2857.00     3058.41     63.51 o 
   2   6   5     1362.10     1432.08     51.72 o 
   3   6   5     7547.16     8126.40     93.61 o 
   4   6   5      702.07      670.37     44.07 o 
   5   6   5     1120.58     1083.12     51.47 o 
   6   6   5     1600.11     1614.65     58.60 o 
   7   6   5      124.21      162.32     42.46 o 
   8   6   5      336.66      364.51     49.24 o 
   9   6   5      507.99      543.27     55.83 o 
  10   6   5        4.44      100.76     50.74 o 
  11   6   5      397.93      414.66     59.12 o 
  12   6   5       47.22       61.39     61.39 o 
  -7   7   5       28.71      245.13     62.82 o 
  -6   7   5       88.72       31.00     68.20 o 
  -5   7   5       21.50       90.44     59.87 o 
  -4   7   5      441.67      423.92     63.06 o 
  -3   7   5       56.41       32.72     55.03 o 
  -2   7   5        2.62       50.84     50.84 o 
  -1   7   5       21.74       25.76     43.60 o 
   0   7   5      288.04      272.82     33.15 o 
   1   7   5       11.20       31.03     43.61 o 
   2   7   5       23.74       10.86     39.96 o 
   3   7   5       20.07       57.00     38.62 o 
   4   7   5       59.43       96.38     40.04 o 
   5   7   5      151.25      172.94     43.24 o 
   6   7   5        7.94       25.30     41.89 o 
   7   7   5       87.64       37.23     45.38 o 
   8   7   5       73.70       70.11     47.93 o 
   9   7   5        0.25       20.55     50.45 o 
  10   7   5       81.49       62.16     55.68 o 
  11   7   5       87.59      101.30     58.81 o 
  12   7   5        2.03       51.47     52.65 o 
  -6   8   5        8.85       24.15     64.08 o 
  -5   8   5      525.65      409.22     71.49 o 
  -4   8   5      908.26      967.79     71.25 o 
  -3   8   5        1.15       58.62     58.62 o 
  -2   8   5     1031.92      976.32     68.43 o 
  -1   8   5      618.73      515.21     60.43 o 
   0   8   5       83.10       92.28     47.82 o 
   1   8   5     1384.17     1341.04     65.82 o 
   2   8   5      520.32      471.08     53.13 o 
   3   8   5      204.21      187.95     48.68 o 
   4   8   5      791.07      900.80     56.59 o 
   5   8   5      102.96      136.61     47.31 o 
   6   8   5      255.59      298.13     52.05 o 
   7   8   5      594.99      648.07     58.97 o 
   8   8   5       78.08      117.83     53.04 o 
   9   8   5      304.40      273.75     60.83 o 
  10   8   5      178.28      171.85     59.53 o 
  11   8   5       29.86       34.36     58.01 o 
  -5   9   5       31.02       44.21     64.75 o 
  -4   9   5       61.88       35.35     63.12 o 
  -3   9   5      262.41      291.77     63.81 o 
  -2   9   5      159.33      147.42     60.95 o 
  -1   9   5        9.08       58.43     55.92 o 
   0   9   5      797.42      700.86     73.49 o 
   1   9   5      254.77      231.22     58.27 o 
   2   9   5       97.15        8.87     57.84 o 
   3   9   5     1280.24     1311.70     72.40 o 
   4   9   5       43.56       64.67     53.44 o 
   5   9   5      401.50      395.56     61.06 o 
   6   9   5      525.18      565.74     60.38 o 
   7   9   5       57.68       65.85     54.94 o 
   8   9   5      613.05      532.45     65.43 o 
   9   9   5      208.45      225.25     62.87 o 
  10   9   5        0.09       51.29     59.00 o 
  11   9   5       97.96      167.05     60.70 o 
  -4  10   5       37.16       23.49     62.57 o 
  -3  10   5        1.26       28.62     63.81 o 
  -2  10   5        5.53       58.59     63.33 o 
  -1  10   5       62.03       79.42     62.75 o 
   0  10   5      115.37       55.10     45.59 o 
   1  10   5        3.71       26.27     62.03 o 
   2  10   5       33.79       69.25     59.42 o 
   3  10   5       36.66       63.50     61.35 o 
   4  10   5       32.52       59.45     58.61 o 
   5  10   5        7.10        6.60     57.78 o 
   6  10   5      104.55       96.79     61.46 o 
   7  10   5        6.00      118.85     58.66 o 
   8  10   5       27.99       16.62     62.10 o 
   9  10   5        6.46       57.14     61.10 o 
  10  10   5      178.54      194.67     61.91 o 
  -2  11   5       54.60       52.70     64.01 o 
  -1  11   5       60.01      117.09     65.48 o 
   0  11   5       44.50       28.70     46.61 o 
   1  11   5      272.51      169.99     72.16 o 
   2  11   5       62.77       70.37     67.13 o 
   3  11   5      181.36      204.89     72.46 o 
   4  11   5      296.32      239.19     70.23 o 
   5  11   5      102.65       78.76     67.09 o 
   6  11   5      150.11      185.80     67.50 o 
   7  11   5      142.21      177.01     65.59 o 
   8  11   5       58.19       43.35     64.08 o 
   9  11   5       36.70       94.11     62.21 o 
   0  12   5       23.81       57.01     69.17 o 
   1  12   5        4.65       44.06     69.81 o 
   2  12   5        0.98       30.43     70.14 o 
   3  12   5        0.81       92.90     73.11 o 
   4  12   5       52.21      142.37     71.39 o 
   5  12   5        4.57       49.27     71.04 o 
   6  12   5       46.61       18.51     69.80 o 
   7  12   5        9.03       32.55     65.63 o 
   8  12   5       18.29       61.30     61.30 o 
   3  13   5       70.89       72.45     71.05 o 
   4  13   5        0.33       74.25     74.25 o 
   5  13   5        2.64       71.47     71.47 o 
  -3 -10   6        0.29       40.96     45.77 o 
  -2 -10   6        9.88        1.35     46.90 o 
  -1 -10   6        8.74        4.10     47.24 o 
   0 -10   6        2.43       25.18     46.08 o 
  -6  -9   6       11.76       49.85     49.85 o 
  -5  -9   6        1.44       11.25     50.46 o 
  -4  -9   6        6.09        5.50     48.18 o 
  -3  -9   6        4.43       47.19     48.15 o 
  -2  -9   6       10.34       48.63     48.63 o 
  -1  -9   6        1.55      105.17     46.26 o 
   0  -9   6        4.90        1.16     47.68 o 
   1  -9   6       16.63       37.78     53.48 o 
   2  -9   6       46.66       54.47     54.19 o 
   3  -9   6        1.02       48.63     56.35 o 
  -7  -8   6        3.62       46.99     55.60 o 
  -6  -8   6       19.58       13.41     50.73 o 
  -5  -8   6       54.03      126.36     47.87 o 
  -4  -8   6       20.05       51.72     48.95 o 
  -3  -8   6       14.23       14.53     46.26 o 
  -2  -8   6        1.37       39.41     46.03 o 
  -1  -8   6        6.17       47.56     47.56 o 
   0  -8   6       14.04       19.58     35.32 o 
   1  -8   6       14.83       28.56     52.31 o 
   2  -8   6        3.16       57.19     57.19 o 
   3  -8   6        0.42        9.55     57.19 o 
   4  -8   6        2.80       53.17     58.58 o 
   5  -8   6        0.01       55.06     62.83 o 
  -8  -7   6        9.69       58.95     58.95 o 
  -7  -7   6       59.02      148.52     56.15 o 
  -6  -7   6        3.42       30.22     51.07 o 
  -5  -7   6        0.19       49.55     49.55 o 
  -4  -7   6      105.21      125.65     47.84 o 
  -3  -7   6       59.03       76.39     47.26 o 
  -2  -7   6        2.58       28.75     42.00 o 
  -1  -7   6       65.35      103.51     44.33 o 
   0  -7   6      166.16      167.31     58.52 o 
   1  -7   6      181.35      164.65     50.53 o 
   2  -7   6       13.03        5.82     52.38 o 
   3  -7   6        1.66       33.97     57.33 o 
   4  -7   6        0.32       31.29     58.41 o 
   5  -7   6       62.01      161.73     62.66 o 
   6  -7   6        0.56       37.75     65.73 o 
  -8  -6   6       36.32      102.36     58.82 o 
  -7  -6   6        2.68        8.20     56.55 o 
  -6  -6   6       14.65       43.65     52.68 o 
  -5  -6   6        7.39       12.38     47.32 o 
  -4  -6   6       63.34       84.81     42.57 o 
  -3  -6   6       17.56       43.35     43.35 o 
  -2  -6   6        4.41       40.94     40.27 o 
  -1  -6   6        0.78       40.97     40.97 o 
   0  -6   6      127.56      171.70     42.18 o 
   1  -6   6      177.60      240.13     46.84 o 
   2  -6   6       23.54       44.59     48.12 o 
   3  -6   6       19.51       36.41     52.23 o 
   4  -6   6       21.51        7.94     56.13 o 
   5  -6   6        7.03        8.51     58.80 o 
   6  -6   6        9.24       12.48     62.21 o 
   7  -6   6        7.79       18.48     67.80 o 
  -9  -5   6       25.92       87.74     63.71 o 
  -8  -5   6       84.09      121.55     61.67 o 
  -7  -5   6        0.61       56.29     57.40 o 
  -6  -5   6      157.70      215.48     54.55 o 
  -5  -5   6      373.77      437.25     54.06 o 
  -4  -5   6        0.01       39.66     42.21 o 
  -3  -5   6      291.17      262.19     43.76 o 
  -2  -5   6      146.55      187.40     39.57 o 
  -1  -5   6       19.84       18.39     37.99 o 
   0  -5   6      300.27      308.71     30.27 o 
   1  -5   6        8.96       63.46     39.45 o 
   2  -5   6       11.44        6.16     44.09 o 
   3  -5   6      279.90      431.93     52.56 o 
   4  -5   6       38.28      105.87     51.02 o 
   5  -5   6       27.24       30.38     57.68 o 
   6  -5   6        2.59       18.93     62.43 o 
   7  -5   6       10.23       23.67     63.65 o 
   8  -5   6        1.27       24.25     64.58 o 
  -9  -4   6       27.87        9.45     65.38 o 
  -8  -4   6       27.19      112.01     61.65 o 
  -7  -4   6      114.10      137.72     59.81 o 
  -6  -4   6      122.25       92.18     51.29 o 
  -5  -4   6       27.52       19.67     45.23 o 
  -4  -4   6       64.40       74.60     39.84 o 
  -3  -4   6      573.12      592.02     43.56 o 
  -2  -4   6        0.36       33.96     33.96 o 
  -1  -4   6      438.67      462.19     39.21 o 
   0  -4   6      522.42      530.96     45.07 o 
   1  -4   6       75.92       62.84     37.63 o 
   2  -4   6      841.72      836.68     50.86 o 
   3  -4   6      158.25      115.50     46.73 o 
   4  -4   6       15.55       20.23     47.54 o 
   5  -4   6      605.63      675.66     61.05 o 
   6  -4   6       32.75       78.04     56.07 o 
   7  -4   6       59.57       43.56     64.12 o 
   8  -4   6      118.86      117.07     69.71 o 
   9  -4   6       23.39       82.99     65.09 o 
  -9  -3   6       23.45       55.90     68.86 o 
  -8  -3   6      134.87      217.47     64.87 o 
  -7  -3   6       13.82       63.49     63.49 o 
  -6  -3   6       75.13       49.07     54.97 o 
  -5  -3   6       78.65       96.11     47.05 o 
  -4  -3   6        1.30       64.86     37.09 o 
  -3  -3   6      100.95       32.28     37.51 o 
  -2  -3   6        0.93       29.61     31.39 o 
  -1  -3   6       23.07        6.39     30.15 o 
   0  -3   6       11.23        9.27     22.24 o 
   1  -3   6        5.55        4.73     33.14 o 
   2  -3   6        1.55       28.81     35.55 o 
   3  -3   6       19.38       20.14     37.76 o 
   4  -3   6       34.54        1.28     42.91 o 
   5  -3   6      172.76      188.94     49.87 o 
   6  -3   6       32.98       37.60     53.62 o 
   7  -3   6      121.17      104.76     59.48 o 
   8  -3   6       12.29       36.64     58.75 o 
   9  -3   6        1.53       35.87     61.81 o 
  10  -3   6       68.42       66.39     64.30 o 
  -9  -2   6       31.02       28.37     62.64 o 
  -8  -2   6      340.88      346.70     69.59 o 
  -7  -2   6        0.70        9.42     60.14 o 
  -6  -2   6      182.52      239.30     60.01 o 
  -5  -2   6     1499.02     1309.05     75.87 o 
  -4  -2   6       74.89       23.93     40.96 o 
  -3  -2   6     1075.96     1213.54     47.56 o 
  -2  -2   6     1203.80     1106.41     45.47 o 
  -1  -2   6        4.66       35.09     28.03 o 
   0  -2   6     3487.62     3135.72     42.02 o 
   1  -2   6      662.59      515.15     39.10 o 
   2  -2   6      270.67      232.58     34.63 o 
   3  -2   6      941.92      865.95     47.74 o 
   4  -2   6      284.16      319.44     43.37 o 
   5  -2   6       91.28       59.23     45.03 o 
   6  -2   6      596.45      655.54     57.47 o 
   7  -2   6       11.75       33.51     51.42 o 
   8  -2   6       12.10       21.18     55.86 o 
   9  -2   6      152.90       79.85     64.50 o 
  10  -2   6       12.57        5.21     60.43 o 
  -9  -1   6        4.53       18.33     65.34 o 
  -8  -1   6        0.65       58.75     65.17 o 
  -7  -1   6       41.00       68.83     58.40 o 
  -6  -1   6      105.70      187.20     57.98 o 
  -5  -1   6      274.00      317.15     49.57 o 
  -4  -1   6      102.46      141.17     46.18 o 
  -3  -1   6      416.69      320.79     45.21 o 
  -2  -1   6      262.51      236.21     40.26 o 
  -1  -1   6      294.01      237.58     36.20 o 
   0  -1   6      344.70      243.98     24.31 o 
   1  -1   6      275.33      174.60     33.23 o 
   2  -1   6     1603.21     1376.29     48.45 o 
   3  -1   6     1633.32     1433.96     51.48 o 
   4  -1   6      768.72      650.38     46.20 o 
   5  -1   6      855.25      799.07     49.86 o 
   6  -1   6       32.60        6.53     44.20 o 
   7  -1   6      300.59      393.09     52.75 o 
   8  -1   6      503.37      577.51     59.61 o 
   9  -1   6       23.37       38.25     56.35 o 
  10  -1   6       79.26      112.15     59.42 o 
  11  -1   6       94.56       88.66     58.84 o 
  -9   0   6       13.84       21.41     63.38 o 
  -8   0   6      345.98      247.74     67.60 o 
  -7   0   6      637.70      648.53     66.68 o 
  -6   0   6        7.22       22.29     52.42 o 
  -5   0   6      330.62      320.64     50.08 o 
  -4   0   6      528.78      584.03     43.84 o 
  -3   0   6       26.40        8.22     32.34 o 
  -2   0   6      703.96      737.31     38.46 o 
  -1   0   6      386.57      384.85     32.73 o 
   0   0   6      270.63      319.17     28.78 o 
   1   0   6      249.55      216.87     32.73 o 
   2   0   6       13.21       29.54     29.54 o 
   3   0   6      115.18      174.41     34.30 o 
   4   0   6       22.92       22.37     34.73 o 
   5   0   6       88.66      117.13     36.63 o 
   6   0   6        3.15       40.70     40.70 o 
   7   0   6        0.43       72.74     45.61 o 
   8   0   6       32.21       22.69     49.96 o 
   9   0   6      192.73      115.71     54.98 o 
  10   0   6       10.85        9.53     54.94 o 
  11   0   6       14.50       19.39     57.54 o 
  -9   1   6       44.30       84.38     60.51 o 
  -8   1   6      318.91      342.08     67.38 o 
  -7   1   6       58.95       25.76     57.14 o 
  -6   1   6      340.42      293.24     58.45 o 
  -5   1   6     1357.37     1343.89     62.54 o 
  -4   1   6       50.07       34.58     42.03 o 
  -3   1   6     4072.64     4354.79     78.98 o 
  -2   1   6     2636.54     2927.39     57.59 o 
  -1   1   6      148.91      146.66     27.55 o 
   0   1   6     5607.91     5297.70     51.33 o 
   1   1   6    11669.95    10768.18     94.26 o 
   2   1   6     1282.61     1258.87     40.40 o 
   3   1   6     4921.44     4128.20     67.33 o 
   4   1   6      980.86      959.61     44.13 o 
   5   1   6      559.04      565.62     42.27 o 
   6   1   6     2336.51     2358.93     68.47 o 
   7   1   6      414.46      480.58     46.66 o 
   8   1   6      177.58      348.25     43.12 o 
   9   1   6      709.12      692.51     59.32 o 
  10   1   6        5.64      108.10     51.71 o 
  11   1   6       98.64      158.89     57.30 o 
  12   1   6       47.79       56.54     56.54 o 
  -9   2   6        7.26       43.83     62.78 o 
  -8   2   6        4.44       85.15     62.43 o 
  -7   2   6       94.51        9.86     61.62 o 
  -6   2   6        1.82       54.48     54.48 o 
  -5   2   6       28.11       44.03     48.49 o 
  -4   2   6        7.08       16.94     39.83 o 
  -3   2   6      126.13      121.68     37.32 o 
  -2   2   6      397.69      448.19     38.77 o 
  -1   2   6      793.44      929.56     39.46 o 
   0   2   6       16.29       23.59     18.18 o 
   1   2   6     5965.34     6476.50     70.07 o 
   2   2   6     1900.94     1819.91     44.11 o 
   3   2   6        8.70       27.13     27.13 o 
   4   2   6      193.89      158.97     33.43 o 
   5   2   6     1656.73     1473.78     53.67 o 
   6   2   6      485.96      515.74     44.98 o 
   7   2   6     1568.10     1420.27     60.17 o 
   8   2   6      523.28      467.70     50.83 o 
   9   2   6        3.74       35.79     46.19 o 
  10   2   6       66.14       29.60     53.47 o 
  11   2   6      182.31      109.36     56.92 o 
  12   2   6       20.98       21.58     53.93 o 
  -8   3   6      202.16      232.12     68.73 o 
  -7   3   6      852.30      765.87     73.61 o 
  -6   3   6       59.24       24.44     56.56 o 
  -5   3   6      676.31      693.36     60.21 o 
  -4   3   6     1856.64     1947.49     68.82 o 
  -3   3   6      413.97      439.44     44.23 o 
  -2   3   6     1364.58     1259.88     49.07 o 
  -1   3   6     4140.99     4590.82     68.93 o 
   0   3   6       76.79      199.44     21.58 o 
   1   3   6     1300.02     1187.55     38.66 o 
   2   3   6      150.14      120.14     26.51 o 
   3   3   6      887.58      853.68     43.52 o 
   4   3   6      683.52      705.17     39.11 o 
   5   3   6     1446.14     1549.19     50.06 o 
   6   3   6       99.90       64.61     37.61 o 
   7   3   6      221.36      224.81     42.78 o 
   8   3   6      155.34      194.13     44.54 o 
   9   3   6       42.08       44.38     44.02 o 
  10   3   6        9.20       39.15     50.71 o 
  11   3   6      211.14      185.25     55.01 o 
  12   3   6        5.70       55.08     55.66 o 
  -8   4   6       73.45       86.96     64.39 o 
  -7   4   6       70.49       17.27     65.63 o 
  -6   4   6      148.59      148.58     64.03 o 
  -5   4   6      673.57      817.97     61.96 o 
  -4   4   6      104.58       48.83     49.42 o 
  -3   4   6     1865.72     2009.88     68.26 o 
  -2   4   6     4837.41     5218.66     88.62 o 
  -1   4   6        3.94       16.93     31.37 o 
   0   4   6     2058.51     2160.76     93.16 o 
   1   4   6    10131.78    11286.51     97.45 o 
   2   4   6      881.03      911.71     40.11 o 
   3   4   6     5164.00     5116.71     70.12 o 
   4   4   6     1919.57     1938.16     50.27 o 
   5   4   6      542.95      510.23     39.78 o 
   6   4   6     2890.34     2905.02     65.35 o 
   7   4   6      617.06      626.26     47.59 o 
   8   4   6      190.31       85.85     45.25 o 
   9   4   6     1344.38     1319.39     65.22 o 
  10   4   6      150.18      148.27     51.09 o 
  11   4   6      181.40      204.11     56.53 o 
  12   4   6      168.39      220.37     54.63 o 
  -7   5   6       59.60       17.65     65.34 o 
  -6   5   6      201.64      176.77     63.99 o 
  -5   5   6       59.24        9.18     56.07 o 
  -4   5   6      300.46      301.32     56.08 o 
  -3   5   6       40.64       33.69     45.98 o 
  -2   5   6       25.45       14.59     40.83 o 
  -1   5   6       77.69      103.01     38.53 o 
   0   5   6       77.59       74.76     24.22 o 
   1   5   6       71.76       93.05     31.53 o 
   2   5   6        0.71        0.78     30.78 o 
   3   5   6      159.61      197.30     34.85 o 
   4   5   6       39.42        1.80     31.88 o 
   5   5   6      257.78      266.66     39.70 o 
   6   5   6       52.11       40.11     38.92 o 
   7   5   6       61.45       21.90     39.23 o 
   8   5   6      387.76      419.05     50.13 o 
   9   5   6       29.35       55.57     46.75 o 
  10   5   6       80.95       50.68     50.68 o 
  11   5   6      168.57      249.39     56.68 o 
  12   5   6       27.16       76.98     53.75 o 
  -7   6   6      415.57      329.07     72.33 o 
  -6   6   6       23.73       39.53     65.18 o 
  -5   6   6      216.08      317.66     63.64 o 
  -4   6   6     1678.58     1665.69     79.32 o 
  -3   6   6        3.25       16.32     49.74 o 
  -2   6   6     1788.64     1792.12     70.04 o 
  -1   6   6     1347.34     1287.65     60.48 o 
   0   6   6       65.63       91.72     43.62 o 
   1   6   6     2968.78     3229.95     70.84 o 
   2   6   6      908.63      863.15     46.24 o 
   3   6   6      537.59      644.39     41.59 o 
   4   6   6     4226.96     4274.28     76.65 o 
   5   6   6      969.89      985.15     52.39 o 
   6   6   6       56.80        3.34     44.28 o 
   7   6   6      722.24      707.28     52.41 o 
   8   6   6      525.08      509.24     53.08 o 
   9   6   6       43.08       63.01     48.24 o 
  10   6   6       83.74       53.73     53.73 o 
  11   6   6       18.29       69.51     54.13 o 
  12   6   6        2.82        7.81     55.29 o 
  -6   7   6      133.56      113.47     68.85 o 
  -5   7   6      332.92      253.30     68.83 o 
  -4   7   6       10.18       43.07     59.12 o 
  -3   7   6      360.95      496.91     62.26 o 
  -2   7   6      216.73      152.13     55.39 o 
  -1   7   6        2.43       48.02     48.02 o 
   0   7   6     1082.40     1059.56     46.05 o 
   1   7   6      694.37      700.03     50.87 o 
   2   7   6      463.97      463.81     47.53 o 
   3   7   6     1502.66     1491.35     61.77 o 
   4   7   6      255.57      240.94     46.57 o 
   5   7   6      997.16     1047.25     59.79 o 
   6   7   6     1579.61     1551.41     66.83 o 
   7   7   6      432.17      491.74     54.48 o 
   8   7   6      723.28      643.08     58.07 o 
   9   7   6      648.21      589.98     62.35 o 
  10   7   6       32.10        3.08     54.72 o 
  11   7   6       57.45       55.12     56.55 o 
  12   7   6      142.41      153.67     57.61 o 
  -5   8   6       42.13       32.75     65.81 o 
  -4   8   6       77.81       66.88     64.40 o 
  -3   8   6      141.65      124.65     62.97 o 
  -2   8   6      109.32      107.74     58.09 o 
  -1   8   6        7.16       46.18     53.65 o 
   0   8   6      284.60      319.79     38.30 o 
   1   8   6      102.76       93.76     49.85 o 
   2   8   6       51.65      121.24     47.54 o 
   3   8   6      289.42      265.57     52.78 o 
   4   8   6      350.52      440.75     53.55 o 
   5   8   6      598.18      627.66     57.82 o 
   6   8   6      197.32      152.40     53.21 o 
   7   8   6       40.12       67.05     49.70 o 
   8   8   6      206.85      222.31     55.01 o 
   9   8   6       42.77       57.59     57.59 o 
  10   8   6      388.11      374.44     59.67 o 
  11   8   6        0.30       83.41     54.73 o 
  -4   9   6      111.68      114.39     64.37 o 
  -3   9   6      116.22       98.90     63.53 o 
  -2   9   6      452.43      557.09     65.76 o 
  -1   9   6      859.88      685.42     72.39 o 
   0   9   6      108.40       34.72     39.89 o 
   1   9   6     1074.22     1233.95     71.98 o 
   2   9   6     1479.22     1373.40     75.80 o 
   3   9   6        4.49       56.37     56.37 o 
   4   9   6     1043.78     1039.06     71.96 o 
   5   9   6     1343.29     1409.68     73.95 o 
   6   9   6       20.05       85.81     55.59 o 
   7   9   6      217.08      217.62     58.70 o 
   8   9   6      525.73      448.56     66.00 o 
   9   9   6       29.31       37.09     58.11 o 
  10   9   6       47.99       76.85     58.21 o 
  11   9   6       15.73       19.43     56.78 o 
  -3  10   6        1.04       90.29     62.99 o 
  -2  10   6        2.33       65.27     65.27 o 
  -1  10   6        9.59       42.10     64.43 o 
   0  10   6       53.07      105.26     60.98 o 
   1  10   6       17.46       71.63     59.65 o 
   2  10   6       16.64      100.25     62.71 o 
   3  10   6       24.51      107.96     60.11 o 
   4  10   6      190.59      191.81     65.51 o 
   5  10   6       13.25      100.11     61.79 o 
   6  10   6      141.97       77.33     64.64 o 
   7  10   6       67.43       48.66     62.32 o 
   8  10   6        3.71       33.55     60.35 o 
   9  10   6        2.51       13.51     58.47 o 
  10  10   6      132.50       23.36     61.54 o 
  -2  11   6       30.33       25.63     63.30 o 
  -1  11   6      159.58      138.91     69.03 o 
   0  11   6        2.66       32.08     46.07 o 
   1  11   6       20.80       37.41     65.13 o 
   2  11   6       11.98       34.36     66.94 o 
   3  11   6      115.53      103.07     69.75 o 
   4  11   6       41.10       61.74     69.93 o 
   5  11   6        1.75       71.83     71.83 o 
   6  11   6        0.51       54.26     66.78 o 
   7  11   6       42.65       68.60     68.60 o 
   8  11   6        0.41       65.44     65.44 o 
   9  11   6        0.71       63.40     63.40 o 
   0  12   6       15.82       47.35     47.35 o 
   1  12   6      197.87      274.56     70.17 o 
   2  12   6      295.26      292.26     74.26 o 
   3  12   6        4.59       42.79     71.05 o 
   4  12   6      381.61      429.51     76.49 o 
   5  12   6       12.03       19.31     71.07 o 
   6  12   6        8.77       45.36     69.42 o 
   7  12   6      131.92       97.28     71.08 o 
   8  12   6       71.10      129.53     65.25 o 
   4  13   6       13.90       45.61     76.37 o 
   5  13   6       30.95       80.26     72.53 o 
  -4  -9   7       15.28       29.10     46.24 o 
  -3  -9   7       10.96        5.30     48.12 o 
  -2  -9   7        5.52        5.31     47.85 o 
  -1  -9   7       47.40       53.78     49.78 o 
   0  -9   7       45.25       16.18     51.17 o 
   1  -9   7        5.49       51.92     51.92 o 
   2  -9   7       34.43       34.14     54.46 o 
  -6  -8   7        5.28       29.01     50.24 o 
  -5  -8   7        0.18       50.74     50.74 o 
  -4  -8   7       24.52      106.72     46.87 o 
  -3  -8   7        8.60       34.47     46.96 o 
  -2  -8   7        3.20       57.13     45.19 o 
  -1  -8   7        0.87       41.76     46.51 o 
   0  -8   7       19.79       42.38     43.05 o 
   1  -8   7       18.59        2.88     52.34 o 
   2  -8   7        4.41       55.63     55.63 o 
   3  -8   7       24.03       98.56     56.58 o 
   4  -8   7        6.98       69.24     58.64 o 
  -7  -7   7        7.29       41.43     56.21 o 
  -6  -7   7       12.33       10.58     53.04 o 
  -5  -7   7       73.35       79.17     49.99 o 
  -4  -7   7        1.61       49.74     47.69 o 
  -3  -7   7       59.78       47.06     48.25 o 
  -2  -7   7       92.54       44.11     45.78 o 
  -1  -7   7        3.24       10.43     45.78 o 
   0  -7   7      110.30      136.08     74.41 o 
   1  -7   7        5.06       11.25     50.97 o 
   2  -7   7       20.53       40.43     53.69 o 
   3  -7   7       58.33        6.39     56.83 o 
   4  -7   7       23.33       50.16     58.98 o 
   5  -7   7        4.18      153.30     59.52 o 
   6  -7   7        1.37        1.78     62.69 o 
  -7  -6   7        7.50       24.67     56.17 o 
  -6  -6   7       20.10        1.60     55.00 o 
  -5  -6   7        1.16      103.05     47.34 o 
  -4  -6   7       10.34       14.51     48.04 o 
  -3  -6   7       80.72       76.80     45.23 o 
  -2  -6   7        4.85       43.77     43.77 o 
  -1  -6   7      101.87      148.69     43.52 o 
   0  -6   7      111.88      121.13     33.83 o 
   1  -6   7       53.23       18.86     46.18 o 
   2  -6   7       81.57       91.68     50.93 o 
   3  -6   7      128.09      137.80     59.03 o 
   4  -6   7        3.15       55.52     60.42 o 
   5  -6   7      161.01      102.20     64.45 o 
   6  -6   7        2.33       92.17     62.47 o 
   7  -6   7        0.96       36.75     65.84 o 
  -8  -5   7        5.51       29.94     62.50 o 
  -7  -5   7        7.92       30.35     56.93 o 
  -6  -5   7        1.28       40.45     54.24 o 
  -5  -5   7       11.74        7.06     49.71 o 
  -4  -5   7       61.89       57.16     41.98 o 
  -3  -5   7        2.92       16.86     41.39 o 
  -2  -5   7        8.52       24.74     41.46 o 
  -1  -5   7       24.58       44.72     39.74 o 
   0  -5   7        9.70       29.06     54.23 o 
   1  -5   7        0.75       72.07     41.95 o 
   2  -5   7       13.84        8.04     45.91 o 
   3  -5   7       13.08       96.88     49.72 o 
   4  -5   7        3.73       56.10     56.10 o 
   5  -5   7       19.76       70.26     58.09 o 
   6  -5   7       27.41        7.04     61.83 o 
   7  -5   7       30.33       71.94     63.33 o 
   8  -5   7       10.42        9.31     66.91 o 
  -8  -4   7      108.79      101.81     64.41 o 
  -7  -4   7       32.06        1.68     58.66 o 
  -6  -4   7       11.20       37.88     55.90 o 
  -5  -4   7      555.05      651.36     55.33 o 
  -4  -4   7        6.86       32.09     43.80 o 
  -3  -4   7      260.56      344.76     43.67 o 
  -2  -4   7      489.80      529.21     46.12 o 
  -1  -4   7      115.32      173.81     40.07 o 
   0  -4   7      386.52      374.81     32.49 o 
   1  -4   7      697.41      716.67     52.92 o 
   2  -4   7       29.88       18.73     44.45 o 
   3  -4   7      246.17      276.68     48.74 o 
   4  -4   7       99.04      135.92     52.24 o 
   5  -4   7        0.06       69.50     54.68 o 
   6  -4   7      133.09      218.70     61.10 o 
   7  -4   7       39.34      150.22     61.91 o 
   8  -4   7        6.18      103.24     64.18 o 
   9  -4   7       52.29        9.24     66.87 o 
  -9  -3   7        7.23        1.84     62.82 o 
  -8  -3   7       20.75       75.63     64.27 o 
  -7  -3   7        1.49        7.48     62.96 o 
  -6  -3   7       29.65       22.21     59.76 o 
  -5  -3   7       49.95       34.35     48.94 o 
  -4  -3   7      130.46      167.69     43.75 o 
  -3  -3   7      224.07      207.67     41.02 o 
  -2  -3   7       91.83      111.33     36.81 o 
  -1  -3   7      276.32      228.96     40.65 o 
   0  -3   7      113.60      116.76     26.96 o 
   1  -3   7      114.07       32.09     40.76 o 
   2  -3   7      455.08      486.37     45.82 o 
   3  -3   7      478.70      467.54     51.93 o 
   4  -3   7      141.93      190.88     44.98 o 
   5  -3   7      425.67      514.13     54.66 o 
   6  -3   7       98.76       36.73     57.74 o 
   7  -3   7       48.34      107.16     59.03 o 
   8  -3   7       34.74      105.11     63.07 o 
   9  -3   7        2.85        9.10     62.50 o 
  -9  -2   7       43.39       58.80     64.96 o 
  -8  -2   7       68.45       27.00     68.77 o 
  -7  -2   7      207.28      465.35     60.99 o 
  -6  -2   7        0.98       67.34     60.79 o 
  -5  -2   7      548.72      482.74     65.08 o 
  -4  -2   7      355.62      344.86     50.81 o 
  -3  -2   7       34.06       29.20     37.06 o 
  -2  -2   7      377.16      366.80     40.07 o 
  -1  -2   7     1003.56     1076.88     50.91 o 
   0  -2   7      466.91      410.19     47.21 o 
   1  -2   7      115.93      124.44     36.98 o 
   2  -2   7      144.81      155.35     41.99 o 
   3  -2   7        8.30        0.00     39.38 o 
   4  -2   7        0.08        1.33     41.79 o 
   5  -2   7      205.58      213.82     49.82 o 
   6  -2   7       11.75       38.74     49.99 o 
   7  -2   7        5.96       27.26     54.30 o 
   8  -2   7       90.15       96.44     60.56 o 
   9  -2   7       88.60       64.56     63.09 o 
  10  -2   7        3.14       31.12     64.21 o 
  -9  -1   7       13.60       62.09     60.63 o 
  -8  -1   7      104.49      127.87     64.41 o 
  -7  -1   7       52.89       25.11     62.25 o 
  -6  -1   7      169.04      102.41     60.62 o 
  -5  -1   7     1033.84      868.40     68.82 o 
  -4  -1   7      115.03      165.93     47.81 o 
  -3  -1   7      765.82      725.08     49.76 o 
  -2  -1   7     1298.23     1111.36     59.03 o 
  -1  -1   7      156.96      199.20     39.70 o 
   0  -1   7      828.74      660.96     33.17 o 
   1  -1   7     3155.71     2755.66     65.86 o 
   2  -1   7       36.34       38.50     38.50 o 
   3  -1   7     2535.52     2458.46     63.86 o 
   4  -1   7      558.65      618.98     48.72 o 
   5  -1   7       24.02       25.89     44.58 o 
   6  -1   7      527.04      637.61     55.69 o 
   7  -1   7      344.24      401.16     57.73 o 
   8  -1   7      137.80      108.49     56.47 o 
   9  -1   7      373.50      329.98     64.99 o 
  10  -1   7       68.99      114.60     60.40 o 
  11  -1   7       30.28       27.44     58.09 o 
  -9   0   7       35.86       31.01     63.10 o 
  -8   0   7        8.54       31.50     61.23 o 
  -7   0   7        0.20       47.12     61.23 o 
  -6   0   7       74.82       66.52     55.11 o 
  -5   0   7      280.11      112.42     55.91 o 
  -4   0   7      149.46      149.50     45.28 o 
  -3   0   7       51.36       56.93     38.32 o 
  -2   0   7        1.85       17.38     32.95 o 
  -1   0   7      867.45      784.98     45.67 o 
   0   0   7      568.48      567.48     35.30 o 
   1   0   7     1098.50     1021.46     47.76 o 
   2   0   7      352.96      242.89     38.48 o 
   3   0   7      107.65      128.45     36.71 o 
   4   0   7      106.81       89.86     41.17 o 
   5   0   7      335.47      368.26     44.10 o 
   6   0   7      471.13      539.53     51.46 o 
   7   0   7      221.28      143.02     51.70 o 
   8   0   7      270.55      156.56     56.60 o 
   9   0   7      111.50       11.00     56.32 o 
  10   0   7        2.79       17.46     56.76 o 
  11   0   7      103.83       55.54     59.29 o 
  -8   1   7      116.13      122.78     62.17 o 
  -7   1   7      596.09      546.29     68.27 o 
  -6   1   7      180.99      116.85     57.47 o 
  -5   1   7      412.03      352.32     56.94 o 
  -4   1   7     1848.34     1970.84     69.98 o 
  -3   1   7      361.28      382.11     43.99 o 
  -2   1   7      993.31     1138.25     48.79 o 
  -1   1   7     3574.92     3882.80     64.57 o 
   0   1   7        1.77       18.72     20.53 o 
   1   1   7     1649.81     1471.67     51.53 o 
   2   1   7      644.94      570.74     40.14 o 
   3   1   7      172.68      179.43     37.20 o 
   4   1   7      547.43      540.12     44.78 o 
   5   1   7      589.38      711.74     45.32 o 
   6   1   7       35.10       33.92     43.61 o 
   7   1   7      268.28      345.41     50.61 o 
   8   1   7       47.20       78.51     50.40 o 
   9   1   7       68.73       92.18     51.98 o 
  10   1   7        0.63       82.11     51.56 o 
  11   1   7       36.12       44.95     54.84 o 
  -8   2   7      117.68       81.63     63.33 o 
  -7   2   7      121.52       58.66     63.38 o 
  -6   2   7       96.06       86.66     59.85 o 
  -5   2   7     1517.00     1480.44     71.77 o 
  -4   2   7      526.62      622.25     52.22 o 
  -3   2   7       18.83       22.84     40.59 o 
  -2   2   7     2380.48     2615.56     64.65 o 
  -1   2   7       38.24       10.23     31.97 o 
   0   2   7      398.14      400.10     24.16 o 
   1   2   7     2610.22     2591.06     54.40 o 
   2   2   7        0.15       13.74     28.51 o 
   3   2   7     4477.17     4466.00     72.01 o 
   4   2   7     2659.84     2675.91     63.64 o 
   5   2   7      130.96      114.55     36.56 o 
   6   2   7     2433.47     2461.17     70.37 o 
   7   2   7      669.88      808.03     53.92 o 
   8   2   7       73.09      121.56     43.86 o 
   9   2   7     1157.57     1085.39     65.28 o 
  10   2   7      307.39      357.81     54.59 o 
  11   2   7       31.68      180.34     50.81 o 
  12   2   7      154.63      163.23     57.03 o 
  -8   3   7       19.23        3.60     63.58 o 
  -7   3   7        1.11       64.87     64.87 o 
  -6   3   7      314.60      323.59     61.34 o 
  -5   3   7        1.52       20.32     52.13 o 
  -4   3   7        3.25       15.60     48.90 o 
  -3   3   7       13.94        8.03     42.40 o 
  -2   3   7      343.77      391.92     43.92 o 
  -1   3   7      159.64      145.84     36.14 o 
   0   3   7       30.23       15.27     72.20 o 
   1   3   7       23.09       28.49     28.49 o 
   2   3   7      616.01      662.36     38.85 o 
   3   3   7     1200.60     1281.24     42.92 o 
   4   3   7      418.49      351.85     38.84 o 
   5   3   7      348.41      330.21     40.37 o 
   6   3   7       30.08       33.48     38.52 o 
   7   3   7       24.64       32.46     41.65 o 
   8   3   7      439.11      445.88     49.67 o 
   9   3   7       76.16      208.78     45.95 o 
  10   3   7       63.23        5.68     50.57 o 
  11   3   7      149.52      111.99     55.61 o 
  12   3   7       26.17       26.78     51.36 o 
  -7   4   7      292.22      328.62     68.20 o 
  -6   4   7       86.39       79.67     64.14 o 
  -5   4   7       42.78       90.18     55.48 o 
  -4   4   7     1027.68     1113.38     66.93 o 
  -3   4   7      156.11      178.14     48.15 o 
  -2   4   7     2286.36     2389.14     69.63 o 
  -1   4   7     2447.40     2446.48     64.21 o 
   0   4   7       24.32        7.52     23.31 o 
   1   4   7     1404.07     1472.33     49.49 o 
   2   4   7     5912.16     6004.65     78.39 o 
   3   4   7       43.68      100.60     30.77 o 
   4   4   7      613.50      622.27     42.46 o 
   5   4   7      955.06      870.00     48.24 o 
   6   4   7        3.61        6.77     38.94 o 
   7   4   7      309.84      272.29     49.02 o 
   8   4   7      249.59      272.68     47.84 o 
   9   4   7        0.12       29.79     47.42 o 
  10   4   7       49.64       82.95     51.30 o 
  11   4   7        2.16        1.54     52.63 o 
  12   4   7       11.44        8.87     52.48 o 
  -7   5   7       50.34       26.47     67.57 o 
  -6   5   7        7.65        8.62     65.07 o 
  -5   5   7      243.90      191.11     64.58 o 
  -4   5   7        1.59       23.59     56.01 o 
  -3   5   7       86.14       94.88     51.98 o 
  -2   5   7        6.95       45.94     44.01 o 
  -1   5   7      116.46      122.26     41.33 o 
   0   5   7     1432.22     1636.08     38.62 o 
   1   5   7      452.81      477.02     42.40 o 
   2   5   7      681.58      683.19     42.81 o 
   3   5   7     3866.53     4163.76     72.01 o 
   4   5   7      650.43      679.31     45.67 o 
   5   5   7       18.96       48.79     37.45 o 
   6   5   7     1082.86     1121.23     56.35 o 
   7   5   7      656.46      664.07     53.10 o 
   8   5   7      308.57      187.29     48.71 o 
   9   5   7      155.56       64.25     50.51 o 
  10   5   7       86.37      191.88     49.47 o 
  11   5   7       24.04       98.44     50.53 o 
  12   5   7       45.38       10.42     54.20 o 
  -6   6   7      315.13      264.09     68.64 o 
  -5   6   7       82.23       77.08     65.24 o 
  -4   6   7      178.08       98.69     63.21 o 
  -3   6   7      514.05      478.52     61.72 o 
  -2   6   7      125.04       49.27     49.85 o 
  -1   6   7      218.69      136.12     50.04 o 
   0   6   7      342.45      291.11     32.26 o 
   1   6   7       18.78       30.66     40.69 o 
   2   6   7       17.59       68.39     40.04 o 
   3   6   7      138.85      113.79     40.07 o 
   4   6   7       20.79       22.25     40.67 o 
   5   6   7      148.34      179.58     44.34 o 
   6   6   7      273.13      307.87     47.50 o 
   7   6   7       20.97       20.85     46.42 o 
   8   6   7      175.13      192.75     48.19 o 
   9   6   7       16.25       32.45     48.32 o 
  10   6   7      256.76      229.82     53.83 o 
  11   6   7        4.34       53.42     53.42 o 
  12   6   7        6.83      102.51     52.30 o 
  -6   7   7      145.79      134.79     70.03 o 
  -5   7   7       68.09       53.44     66.98 o 
  -4   7   7      284.15      461.72     63.43 o 
  -3   7   7      881.01      761.23     70.26 o 
  -2   7   7      416.35      404.08     60.76 o 
  -1   7   7     2071.72     2036.98     76.08 o 
   0   7   7     1913.31     1945.31     50.69 o 
   1   7   7      838.44      827.71     57.95 o 
   2   7   7     3096.00     3060.05     77.99 o 
   3   7   7      893.28      837.89     56.38 o 
   4   7   7      391.44      405.00     50.47 o 
   5   7   7      897.89      826.24     56.57 o 
   6   7   7       21.53       87.27     46.19 o 
   7   7   7      560.67      555.48     59.68 o 
   8   7   7     1251.70     1342.06     65.52 o 
   9   7   7      246.84      202.93     55.51 o 
  10   7   7      205.49      148.89     56.22 o 
  11   7   7      159.77      171.25     57.86 o 
  12   7   7       27.05      158.31     53.28 o 
  -5   8   7       13.30       88.54     62.77 o 
  -4   8   7        2.43       28.95     64.30 o 
  -3   8   7        7.64        8.20     61.07 o 
  -2   8   7      286.53      320.75     61.96 o 
  -1   8   7        3.91       55.85     55.85 o 
   0   8   7      444.57      411.30     44.45 o 
   1   8   7        2.21       43.34     50.18 o 
   2   8   7      230.22      148.28     57.55 o 
   3   8   7      221.27      133.10     53.57 o 
   4   8   7      377.97      386.10     56.59 o 
   5   8   7       80.87      107.46     53.31 o 
   6   8   7      448.84      468.98     59.43 o 
   7   8   7       44.22       50.30     51.86 o 
   8   8   7        1.50       48.24     55.31 o 
   9   8   7        4.27        6.18     54.49 o 
  10   8   7      182.28      207.59     60.35 o 
  11   8   7       17.03       57.86     57.86 o 
  -4   9   7       50.10       29.22     64.83 o 
  -3   9   7      173.94      141.48     68.16 o 
  -2   9   7        1.02       18.29     60.86 o 
  -1   9   7      619.28      699.35     72.08 o 
   0   9   7        8.78       43.44     43.44 o 
   1   9   7      200.82      153.55     60.14 o 
   2   9   7       53.25       86.17     54.58 o 
   3   9   7       30.19       90.93     56.86 o 
   4   9   7      156.26      173.55     58.84 o 
   5   9   7      339.14      279.11     65.32 o 
   6   9   7       26.98       76.29     59.40 o 
   7   9   7       70.64       51.08     58.72 o 
   8   9   7       80.73       49.84     57.81 o 
   9   9   7       10.63       60.07     60.07 o 
  10   9   7       52.58       17.91     60.04 o 
  11   9   7       16.93       30.32     56.39 o 
  -3  10   7       21.18       20.49     63.06 o 
  -2  10   7        1.57       65.14     65.14 o 
  -1  10   7       70.05       75.37     64.27 o 
   0  10   7      156.62       93.07     58.58 o 
   1  10   7      105.18      187.70     64.26 o 
   2  10   7      306.26      206.44     69.82 o 
   3  10   7        5.02       65.43     65.43 o 
   4  10   7      400.14      520.87     70.56 o 
   5  10   7       18.78       22.84     62.81 o 
   6  10   7       31.93       15.73     64.57 o 
   7  10   7      251.58      322.84     66.62 o 
   8  10   7      284.94      413.28     64.28 o 
   9  10   7      119.07      188.52     62.89 o 
  10  10   7      212.94      221.41     63.72 o 
  -1  11   7        9.13        1.81     64.01 o 
   0  11   7       53.38       24.26     70.63 o 
   1  11   7       76.66      101.94     67.15 o 
   2  11   7       28.35       45.25     68.67 o 
   3  11   7       35.70       31.24     68.29 o 
   4  11   7       32.60      127.52     68.07 o 
   5  11   7      102.12      144.58     71.47 o 
   6  11   7       25.06       54.03     68.28 o 
   7  11   7        0.25       90.71     64.39 o 
   8  11   7        0.34       12.37     62.71 o 
   9  11   7        1.21       37.87     63.07 o 
   1  12   7        0.18       68.69     68.69 o 
   2  12   7       18.48       63.55     70.17 o 
   3  12   7      154.35       82.66     73.67 o 
   4  12   7        6.68       29.42     73.34 o 
   5  12   7       17.70      113.90     73.98 o 
   6  12   7      116.24       96.61     72.74 o 
   7  12   7       18.19        5.61     68.74 o 
   8  12   7        6.87       23.37     63.95 o 
  -4  -8   8        0.65       39.25     44.80 o 
  -3  -8   8       24.68       58.51     46.08 o 
  -2  -8   8        1.24        0.00     46.44 o 
  -1  -8   8       12.66       48.99     48.99 o 
   0  -8   8       18.70        6.61     34.83 o 
   1  -8   8        0.03      146.38     50.95 o 
   2  -8   8        0.41        1.44     53.47 o 
   3  -8   8       19.10       58.95     58.95 o 
  -6  -7   8        2.58       16.03     50.58 o 
  -5  -7   8        0.22       48.95     48.95 o 
  -4  -7   8       33.50       93.48     46.74 o 
  -3  -7   8        0.03       22.35     44.98 o 
  -2  -7   8       32.78       59.29     46.56 o 
  -1  -7   8        0.26       28.31     46.93 o 
   0  -7   8       11.18       19.69     34.28 o 
   1  -7   8        8.17       26.29     50.54 o 
   2  -7   8        0.02      111.85     54.15 o 
   3  -7   8        0.56       48.33     58.49 o 
   4  -7   8        0.45       52.03     58.88 o 
   5  -7   8        7.14      101.79     59.62 o 
  -6  -6   8        3.01       22.85     54.48 o 
  -5  -6   8       45.41       39.55     50.28 o 
  -4  -6   8       25.80       70.64     46.90 o 
  -3  -6   8       20.63       31.16     43.41 o 
  -2  -6   8       31.84       47.86     45.27 o 
  -1  -6   8       10.87       43.51     47.31 o 
   0  -6   8        6.67        0.96     44.28 o 
   1  -6   8      272.53      275.31     55.58 o 
   2  -6   8        0.34       53.29     53.29 o 
   3  -6   8       54.00       17.65     57.62 o 
   4  -6   8        7.78       60.62     60.80 o 
   5  -6   8        3.69       14.08     61.47 o 
   6  -6   8       11.01      138.84     62.07 o 
  -7  -5   8        0.01       21.74     57.79 o 
  -6  -5   8        2.70        9.46     53.88 o 
  -5  -5   8        8.65        2.82     50.24 o 
  -4  -5   8        1.03       32.87     45.61 o 
  -3  -5   8      164.14      119.21     48.74 o 
  -2  -5   8        0.70       22.62     43.77 o 
  -1  -5   8      196.57      235.35     46.19 o 
   0  -5   8       30.95       53.66     31.95 o 
   1  -5   8       51.30        8.21     49.83 o 
   2  -5   8       74.51       65.52     52.11 o 
   3  -5   8       32.51       52.57     54.89 o 
   4  -5   8       10.99       16.39     57.95 o 
   5  -5   8       45.90       78.03     63.12 o 
   6  -5   8       22.12       74.06     63.53 o 
   7  -5   8       53.72       49.89     66.23 o 
  -7  -4   8      173.39      152.13     61.78 o 
  -6  -4   8       26.62       22.63     54.41 o 
  -5  -4   8       86.69       42.28     49.69 o 
  -4  -4   8      186.66      280.57     45.88 o 
  -3  -4   8       62.28       67.76     44.09 o 
  -2  -4   8       95.90      172.53     42.37 o 
  -1  -4   8      526.40      518.04     50.80 o 
   0  -4   8        1.61       15.01     31.78 o 
   1  -4   8       53.35       42.14     44.85 o 
   2  -4   8        7.34       22.19     49.16 o 
   3  -4   8       11.15       48.84     52.94 o 
   4  -4   8        2.36       15.67     53.64 o 
   5  -4   8       68.01       93.59     58.30 o 
   6  -4   8        7.04       12.43     59.55 o 
   7  -4   8       10.60       67.38     67.38 o 
   8  -4   8        8.99        9.23     65.13 o 
  -8  -3   8       31.88       77.70     63.77 o 
  -7  -3   8       40.97      104.60     62.70 o 
  -6  -3   8       50.06        3.49     59.62 o 
  -5  -3   8      266.34      217.63     57.14 o 
  -4  -3   8       15.05       20.61     46.28 o 
  -3  -3   8      183.82      226.42     43.22 o 
  -2  -3   8      272.04      330.17     42.65 o 
  -1  -3   8       45.17       52.62     42.86 o 
   0  -3   8      175.73      183.69     31.21 o 
   1  -3   8      801.20      917.69     53.34 o 
   2  -3   8        0.38        9.31     46.75 o 
   3  -3   8      587.60      550.91     56.92 o 
   4  -3   8      408.55      453.40     61.04 o 
   5  -3   8        0.24       17.55     54.58 o 
   6  -3   8      221.02      180.20     61.75 o 
   7  -3   8      230.10      298.15     66.11 o 
   8  -3   8        2.20        3.58     63.25 o 
   9  -3   8      114.18       43.38     65.25 o 
  -8  -2   8        2.78       43.34     62.18 o 
  -7  -2   8        4.83       23.39     66.93 o 
  -6  -2   8       23.89       64.32     64.32 o 
  -5  -2   8        1.41       38.37     58.82 o 
  -4  -2   8        0.22       21.95     45.97 o 
  -3  -2   8       10.66       36.72     40.77 o 
  -2  -2   8       56.27       60.02     40.07 o 
  -1  -2   8      229.76      201.72     45.79 o 
   0  -2   8      229.62      235.06     32.07 o 
   1  -2   8       64.57        6.27     44.55 o 
   2  -2   8       19.35       11.74     45.38 o 
   3  -2   8        4.52       44.94     44.94 o 
   4  -2   8      251.42      281.93     49.56 o 
   5  -2   8       69.93      171.88     51.26 o 
   6  -2   8      123.26      142.12     54.47 o 
   7  -2   8      267.29      178.34     61.44 o 
   8  -2   8      323.81      422.35     65.09 o 
   9  -2   8        4.66       62.39     62.39 o 
  10  -2   8        0.41       18.97     60.09 o 
  -8  -1   8       25.88        3.53     63.96 o 
  -7  -1   8      332.94      265.13     68.22 o 
  -6  -1   8      124.61      175.99     61.15 o 
  -5  -1   8       11.99       12.82     53.74 o 
  -4  -1   8     1031.01     1044.06     64.16 o 
  -3  -1   8      236.19      273.95     46.49 o 
  -2  -1   8      202.19      153.07     53.47 o 
  -1  -1   8     1382.57     1346.22     67.81 o 
   0  -1   8       72.64       79.82     32.40 o 
   1  -1   8      262.03      239.76     46.34 o 
   2  -1   8      603.70      565.26     51.36 o 
   3  -1   8       39.30       69.39     44.53 o 
   4  -1   8      180.07      259.93     48.98 o 
   5  -1   8      337.11      423.42     52.98 o 
   6  -1   8       23.49       45.42     51.56 o 
   7  -1   8      103.89      241.00     55.10 o 
   8  -1   8        3.13        3.37     58.54 o 
   9  -1   8       62.97       17.03     61.88 o 
  10  -1   8       14.46       10.15     60.27 o 
  -8   0   8       12.45       27.46     61.21 o 
  -7   0   8      153.54       85.03     63.55 o 
  -6   0   8       14.59       38.46     57.96 o 
  -5   0   8       68.77      169.40     51.79 o 
  -4   0   8       24.52        2.58     47.97 o 
  -3   0   8      414.62      509.21     50.08 o 
  -2   0   8      713.96      711.00     51.81 o 
  -1   0   8        7.29       22.21     40.54 o 
   0   0   8      500.04      388.96     35.20 o 
   1   0   8     2227.29     1772.93     66.91 o 
   2   0   8      169.76      154.95     42.68 o 
   3   0   8     1579.37     1259.98     59.15 o 
   4   0   8     1839.88     1893.77     69.54 o 
   5   0   8        0.32       33.99     46.62 o 
   6   0   8      961.30     1066.96     62.92 o 
   7   0   8      522.03      537.75     61.41 o 
   8   0   8        9.22        0.00     54.34 o 
   9   0   8       96.24       96.09     61.72 o 
  10   0   8       74.25       34.26     58.21 o 
  11   0   8       27.56       59.45     59.45 o 
  -8   1   8       21.54       35.84     61.10 o 
  -7   1   8        0.30       31.92     60.72 o 
  -6   1   8      307.02      323.31     62.91 o 
  -5   1   8       10.36       31.99     52.08 o 
  -4   1   8      452.97      442.56     56.20 o 
  -3   1   8      558.33      613.75     53.58 o 
  -2   1   8        1.30       29.12     40.26 o 
  -1   1   8        0.44       17.82     35.09 o 
   0   1   8      770.00      798.90     33.09 o 
   1   1   8      266.01      289.34     41.27 o 
   2   1   8      230.82      212.11     40.84 o 
   3   1   8       10.92        2.36     39.34 o 
   4   1   8      369.74      344.22     46.27 o 
   5   1   8      295.73      312.45     45.04 o 
   6   1   8        0.47       46.21     46.21 o 
   7   1   8       71.46       37.44     48.64 o 
   8   1   8      163.22      139.28     52.87 o 
   9   1   8       62.51       65.58     55.42 o 
  10   1   8       16.37        3.17     53.00 o 
  11   1   8       50.52       27.43     54.41 o 
  -8   2   8       28.64       90.84     61.39 o 
  -7   2   8      233.30      233.27     66.09 o 
  -6   2   8       91.01      111.65     60.01 o 
  -5   2   8       66.22        0.00     57.55 o 
  -4   2   8     1025.24     1093.30     65.16 o 
  -3   2   8     1004.35     1053.09     58.62 o 
  -2   2   8      632.25      730.91     48.32 o 
  -1   2   8     1835.37     1949.38     58.25 o 
   0   2   8      358.41      435.50     28.06 o 
   1   2   8      177.77      145.29     34.95 o 
   2   2   8     3690.51     3897.30     72.43 o 
   3   2   8       93.70      112.30     37.95 o 
   4   2   8      593.21      609.35     47.35 o 
   5   2   8     1076.77     1138.30     57.62 o 
   6   2   8       73.39       77.02     45.47 o 
   7   2   8      421.19      425.41     54.23 o 
   8   2   8      434.98      473.17     54.86 o 
   9   2   8       18.73       40.57     53.42 o 
  10   2   8      230.25      238.81     56.07 o 
  11   2   8      136.54       96.82     56.02 o 
  -7   3   8       20.30       65.35     65.35 o 
  -6   3   8        0.47       63.39     63.39 o 
  -5   3   8       85.47      129.70     57.93 o 
  -4   3   8      100.94       58.93     53.64 o 
  -3   3   8      943.48     1038.05     61.32 o 
  -2   3   8     1317.50     1362.33     60.45 o 
  -1   3   8       11.24       32.75     37.53 o 
   0   3   8     1404.99     1541.56     39.52 o 
   1   3   8     1402.47     1476.73     50.83 o 
   2   3   8      319.44      345.10     38.79 o 
   3   3   8     2788.40     2689.87     62.36 o 
   4   3   8      159.50      196.20     40.38 o 
   5   3   8        1.44       10.48     37.43 o 
   6   3   8      776.45      854.97     53.84 o 
   7   3   8      270.69      318.64     49.81 o 
   8   3   8      269.15      182.65     50.50 o 
   9   3   8       82.42      155.03     49.25 o 
  10   3   8       14.43       24.60     51.78 o 
  11   3   8       95.00       60.25     53.78 o 
  12   3   8      102.62      180.35     51.64 o 
  -7   4   8       39.02       43.75     66.35 o 
  -6   4   8      464.94      389.38     70.25 o 
  -5   4   8      310.36      341.81     64.13 o 
  -4   4   8      299.03      380.07     59.13 o 
  -3   4   8     1295.70     1358.50     68.87 o 
  -2   4   8      470.27      436.68     50.52 o 
  -1   4   8      971.34      939.11     53.78 o 
   0   4   8      660.90      673.79     99.59 o 
   1   4   8       48.51       73.05     35.58 o 
   2   4   8      222.99      190.55     38.61 o 
   3   4   8      330.90      357.37     40.06 o 
   4   4   8       31.62       44.99     39.69 o 
   5   4   8       66.21      132.55     40.32 o 
   6   4   8      217.17      181.17     45.65 o 
   7   4   8      266.18      206.84     49.74 o 
   8   4   8      271.12      258.64     50.45 o 
   9   4   8        5.44       14.36     47.77 o 
  10   4   8       97.07       88.99     51.75 o 
  11   4   8       54.61       49.53     51.31 o 
  12   4   8        1.15       73.51     50.18 o 
  -6   5   8      144.16      146.38     66.07 o 
  -5   5   8       59.40       59.97     65.97 o 
  -4   5   8      524.52      482.37     67.62 o 
  -3   5   8      670.52      592.31     63.32 o 
  -2   5   8       23.98       45.57     48.42 o 
  -1   5   8      387.69      369.34     51.20 o 
   0   5   8     1113.53     1138.88     86.24 o 
   1   5   8     1133.88     1238.30     55.30 o 
   2   5   8     1286.06     1281.90     54.28 o 
   3   5   8       10.63       58.77     37.28 o 
   4   5   8     1994.78     2167.66     64.87 o 
   5   5   8     1539.29     1656.51     64.27 o 
   6   5   8      212.52      243.32     48.02 o 
   7   5   8      915.87      973.24     59.93 o 
   8   5   8     2277.93     2137.67     78.11 o 
   9   5   8       90.66        5.66     52.93 o 
  10   5   8      431.65      340.49     56.74 o 
  11   5   8      329.99      288.69     57.36 o 
  12   5   8        4.01        8.69     53.21 o 
  -6   6   8        4.54      193.12     63.61 o 
  -5   6   8       26.17        5.08     65.79 o 
  -4   6   8       18.85       22.75     62.22 o 
  -3   6   8       16.48        4.51     55.68 o 
  -2   6   8     1009.02     1039.83     66.65 o 
  -1   6   8        2.89       50.57     50.57 o 
   0   6   8      509.83      548.43     51.05 o 
   1   6   8       94.74       87.38     45.44 o 
   2   6   8       52.14       68.14     43.39 o 
   3   6   8      115.37      167.37     42.79 o 
   4   6   8      103.24      105.05     45.16 o 
   5   6   8       54.02       45.76     45.76 o 
   6   6   8     1506.71     1546.25     67.78 o 
   7   6   8       63.78       61.13     47.79 o 
   8   6   8      181.91      161.63     52.60 o 
   9   6   8       30.94       53.16     53.16 o 
  10   6   8       80.61       64.74     53.76 o 
  11   6   8        6.29      147.04     48.67 o 
  12   6   8       69.24       48.21     55.20 o 
  -5   7   8       41.39       97.52     66.84 o 
  -4   7   8        2.08       79.55     64.16 o 
  -3   7   8      808.89      644.47     72.32 o 
  -2   7   8       86.68      142.85     55.86 o 
  -1   7   8     1556.59     1599.40     71.36 o 
   0   7   8      529.10      532.15     39.76 o 
   1   7   8       27.68       21.03     49.53 o 
   2   7   8      339.96      391.95     54.55 o 
   3   7   8      635.28      611.88     55.26 o 
   4   7   8      236.89      213.55     51.40 o 
   5   7   8      244.35      283.34     53.96 o 
   6   7   8       92.52      137.04     49.62 o 
   7   7   8      233.60      195.66     57.16 o 
   8   7   8       48.24       28.54     54.05 o 
   9   7   8        7.38       94.02     51.10 o 
  10   7   8       16.88        4.52     54.86 o 
  11   7   8        3.68       59.08     55.24 o 
  -4   8   8       18.37       29.28     64.41 o 
  -3   8   8       20.82      106.14     63.58 o 
  -2   8   8       17.60       55.19     61.26 o 
  -1   8   8       12.72       40.33     58.15 o 
   0   8   8       40.26       28.39     42.30 o 
   1   8   8      317.83      238.16     60.58 o 
   2   8   8      984.86     1062.08     68.24 o 
   3   8   8       49.66        5.70     54.21 o 
   4   8   8      911.08      900.02     68.25 o 
   5   8   8      655.31      659.06     64.03 o 
   6   8   8       42.46        1.65     55.39 o 
   7   8   8      146.45      299.72     57.86 o 
   8   8   8      628.55      552.93     65.49 o 
   9   8   8        9.27       62.42     54.28 o 
  10   8   8      256.39      237.79     58.65 o 
  11   8   8        6.03       54.95     54.95 o 
  -3   9   8       56.66       20.64     66.37 o 
  -2   9   8       75.36      250.91     62.95 o 
  -1   9   8       17.00       26.59     64.72 o 
   0   9   8        1.34       13.52     43.76 o 
   1   9   8      281.14      339.21     62.10 o 
   2   9   8       16.50       78.79     54.99 o 
   3   9   8       33.65       44.25     57.32 o 
   4   9   8       14.49       60.20     60.20 o 
   5   9   8       13.07       42.46     60.14 o 
   6   9   8        7.00       70.24     59.71 o 
   7   9   8      105.44       65.86     65.86 o 
   8   9   8       41.40       23.12     61.61 o 
   9   9   8        5.52       60.16     60.16 o 
  10   9   8        0.16       38.67     58.64 o 
  11   9   8       29.00       39.16     56.54 o 
  -2  10   8      100.08        1.78     67.12 o 
  -1  10   8      148.50      213.98     67.93 o 
   0  10   8      572.49      616.42     96.42 o 
   1  10   8       60.34       65.11     63.97 o 
   2  10   8       59.25       44.60     65.93 o 
   3  10   8      528.53      551.67     69.09 o 
   4  10   8       15.06       29.67     64.65 o 
   5  10   8       65.98        0.00     67.86 o 
   6  10   8       89.91      108.51     68.38 o 
   7  10   8        3.36       58.00     66.91 o 
   8  10   8      324.02      291.99     68.97 o 
   9  10   8       43.07      215.19     58.01 o 
  10  10   8        4.17       67.39     59.06 o 
  -1  11   8       19.77       58.96     66.50 o 
   0  11   8        8.83       12.21    126.90 o 
   1  11   8       96.30       82.14     66.64 o 
   2  11   8      131.16       57.97     70.27 o 
   3  11   8        0.72       45.95     72.20 o 
   4  11   8       66.29       31.67     70.45 o 
   5  11   8      163.75      182.42     71.49 o 
   6  11   8        2.55       23.09     69.63 o 
   7  11   8       84.28       22.59     71.72 o 
   8  11   8       41.15       28.81     65.76 o 
   9  11   8        5.83       25.98     62.90 o 
   1  12   8       24.10       12.58     69.55 o 
   2  12   8        3.36       35.12     70.94 o 
   3  12   8       23.97       58.71     69.67 o 
   4  12   8       32.29      199.68     72.00 o 
   5  12   8        5.47       74.37     74.37 o 
   6  12   8       58.45      145.37     70.06 o 
   7  12   8        1.29        9.48     68.73 o 
  -2  -8   9        0.88       18.99     43.93 o 
  -1  -8   9        8.81       14.36     46.92 o 
   0  -8   9        0.36       20.89     34.10 o 
   1  -8   9       18.85        8.49     51.59 o 
  -4  -7   9       16.54       14.14     46.09 o 
  -3  -7   9       36.54       42.55     45.15 o 
  -2  -7   9        4.15        5.31     45.58 o 
  -1  -7   9        9.86        2.72     47.66 o 
   0  -7   9        0.53       35.35     34.83 o 
   1  -7   9        3.46       34.05     52.92 o 
   2  -7   9       17.76       44.93     55.82 o 
   3  -7   9       17.04        6.41     58.04 o 
   4  -7   9        3.47       29.89     57.52 o 
  -5  -6   9        2.32       24.59     47.26 o 
  -4  -6   9       27.59       95.17     45.49 o 
  -3  -6   9       10.56       28.86     47.67 o 
  -2  -6   9        1.63       47.66     47.66 o 
  -1  -6   9       44.36       42.42     48.42 o 
   0  -6   9        0.63       39.16     34.97 o 
   1  -6   9      120.03      131.41     54.40 o 
   2  -6   9        0.18       14.20     55.26 o 
   3  -6   9       12.16       54.28     57.89 o 
   4  -6   9        0.32       12.00     59.66 o 
   5  -6   9       37.75        1.67     60.05 o 
  -6  -5   9       34.67      139.44     49.85 o 
  -5  -5   9      100.36        4.23     50.70 o 
  -4  -5   9        3.32        2.69     46.65 o 
  -3  -5   9       91.08      136.78     46.13 o 
  -2  -5   9       59.48      114.22     48.16 o 
  -1  -5   9       13.54       39.51     48.14 o 
   0  -5   9       32.89       33.27     41.04 o 
   1  -5   9      300.01      315.36     56.43 o 
   2  -5   9       14.30       40.40     54.97 o 
   3  -5   9       16.03        8.27     57.33 o 
   4  -5   9      118.74      164.72     63.52 o 
   5  -5   9        0.64       53.37     63.01 o 
   6  -5   9       25.73      103.95     64.96 o 
   7  -5   9       18.54      107.57     60.59 o 
  -7  -4   9        2.72       13.65     56.76 o 
  -6  -4   9        2.94       39.03     57.76 o 
  -5  -4   9        1.50       11.72     50.90 o 
  -4  -4   9        0.09       10.64     44.96 o 
  -3  -4   9       17.55       69.31     45.84 o 
  -2  -4   9        0.09       56.71     44.97 o 
  -1  -4   9       77.29       73.03     46.41 o 
   0  -4   9        0.61        5.08     53.93 o 
   1  -4   9      132.37      147.45     52.23 o 
   2  -4   9      312.04      270.38     55.03 o 
   3  -4   9       34.49        6.46     57.16 o 
   4  -4   9       24.39       33.61     55.88 o 
   5  -4   9       76.34       63.28     58.09 o 
   6  -4   9      129.78       50.78     67.56 o 
   7  -4   9       69.16       84.91     63.41 o 
   8  -4   9       44.92       67.87     67.87 o 
  -7  -3   9       38.90       35.44     60.46 o 
  -6  -3   9       32.19       10.49     59.91 o 
  -5  -3   9       46.42       66.38     51.27 o 
  -4  -3   9      155.01      157.46     48.82 o 
  -3  -3   9      195.80      196.39     46.27 o 
  -2  -3   9       19.49       17.29     45.61 o 
  -1  -3   9      364.66      413.56     54.23 o 
   0  -3   9       44.59       51.21     47.20 o 
   1  -3   9        3.26        8.76     49.84 o 
   2  -3   9      545.09      559.77     60.92 o 
   3  -3   9      203.73      248.20     58.02 o 
   4  -3   9        1.25       59.34     59.34 o 
   5  -3   9      185.24      112.36     60.71 o 
   6  -3   9       77.81      100.69     64.34 o 
   7  -3   9        1.12       41.72     63.26 o 
   8  -3   9       18.97      224.80     65.05 o 
   9  -3   9       41.12       48.28     65.82 o 
  -7  -2   9       94.88       57.78     67.84 o 
  -6  -2   9       30.22      112.86     64.78 o 
  -5  -2   9       34.71       49.99     61.78 o 
  -4  -2   9      206.26      247.10     50.48 o 
  -3  -2   9      168.29      120.94     48.41 o 
  -2  -2   9      456.36      457.45     54.82 o 
  -1  -2   9       97.99      173.99     50.61 o 
   0  -2   9       79.72       51.91     35.18 o 
   1  -2   9     1323.85     1386.00     67.95 o 
   2  -2   9      144.64      181.25     51.42 o 
   3  -2   9       64.71      140.05     50.01 o 
   4  -2   9      379.86      494.11     59.23 o 
   5  -2   9        7.79       21.30     54.87 o 
   6  -2   9      125.75      234.98     59.64 o 
   7  -2   9       87.26      128.34     65.69 o 
   8  -2   9        1.00       64.09     64.09 o 
   9  -2   9       42.76      181.20     60.69 o 
  -7  -1   9        0.61       26.54     62.10 o 
  -6  -1   9      318.51      384.52     63.35 o 
  -5  -1   9      370.95      393.72     64.87 o 
  -4  -1   9      119.00      164.09     50.46 o 
  -3  -1   9      298.29      278.70     56.47 o 
  -2  -1   9      148.69      199.02     56.30 o 
  -1  -1   9       83.36       67.75     53.14 o 
   0  -1   9      495.20      570.29     41.98 o 
   1  -1   9      157.65      219.31     49.57 o 
   2  -1   9       33.78       17.72     46.60 o 
   3  -1   9       68.88       71.18     48.33 o 
   4  -1   9       20.94        7.68     50.24 o 
   5  -1   9        6.48       44.06     48.35 o 
   6  -1   9       11.94       55.51     55.51 o 
   7  -1   9        4.33       89.52     59.68 o 
   8  -1   9        1.43        5.24     59.72 o 
   9  -1   9        5.72       52.11     61.69 o 
  10  -1   9        3.70      248.80     55.37 o 
  -7   0   9      244.09      222.44     62.14 o 
  -6   0   9       75.61      105.79     58.52 o 
  -5   0   9       68.26      130.27     56.61 o 
  -4   0   9      727.84      749.67     64.46 o 
  -3   0   9      238.09      258.50     49.73 o 
  -2   0   9      195.37      158.87     47.98 o 
  -1   0   9     1290.65     1176.52     62.04 o 
   0   0   9      445.08      386.74     39.74 o 
   1   0   9      432.65      436.66     56.09 o 
   2   0   9     1194.39     1007.40     63.19 o 
   3   0   9      288.14      359.18     52.31 o 
   4   0   9      579.16      645.68     56.76 o 
   5   0   9      672.71      666.21     60.54 o 
   6   0   9      365.53      395.50     60.45 o 
   7   0   9      206.05      230.88     59.62 o 
   8   0   9      695.43      842.22     71.24 o 
   9   0   9       16.53       20.24     59.81 o 
  10   0   9       22.17        6.62     61.31 o 
  -7   1   9       28.88        0.00     61.58 o 
  -6   1   9       27.98       61.34     61.34 o 
  -5   1   9      400.13      469.85     64.80 o 
  -4   1   9      222.58      263.35     54.96 o 
  -3   1   9      142.30      194.17     49.07 o 
  -2   1   9     1194.73     1275.86     61.21 o 
  -1   1   9       24.21       38.69     42.43 o 
   0   1   9      727.84      642.22     48.70 o 
   1   1   9     1127.81     1025.71     57.95 o 
   2   1   9       47.39       10.19     44.47 o 
   3   1   9     1238.11     1036.27     60.38 o 
   4   1   9      488.18      410.79     54.58 o 
   5   1   9      494.49      465.51     54.54 o 
   6   1   9     2025.20     1904.67     76.74 o 
   7   1   9      174.23      249.30     56.18 o 
   8   1   9      267.27      245.95     55.75 o 
   9   1   9      786.32      787.55     70.50 o 
  10   1   9      123.95      109.56     58.71 o 
  11   1   9        4.03       95.76     52.42 o 
  -7   2   9       16.19       62.27     62.27 o 
  -6   2   9      169.70      133.04     68.07 o 
  -5   2   9      696.57      654.57     72.15 o 
  -4   2   9      133.21      120.27     57.42 o 
  -3   2   9      590.76      732.50     56.69 o 
  -2   2   9     1083.13     1193.31     60.27 o 
  -1   2   9      184.40      217.27     43.96 o 
   0   2   9      306.52      372.76     33.75 o 
   1   2   9      388.37      419.71     44.37 o 
   2   2   9        4.87       11.61     41.16 o 
   3   2   9      286.41      317.17     44.84 o 
   4   2   9      583.95      627.22     53.17 o 
   5   2   9       75.50      136.75     46.92 o 
   6   2   9      288.98      347.46     52.59 o 
   7   2   9       63.72       98.36     49.69 o 
   8   2   9      337.62      282.51     56.98 o 
   9   2   9        0.91       53.59     55.60 o 
  10   2   9      130.05       72.26     56.33 o 
  11   2   9       42.60       36.30     55.45 o 
  -7   3   9       94.49      122.19     64.78 o 
  -6   3   9       87.38       40.83     64.75 o 
  -5   3   9        0.25       80.46     59.14 o 
  -4   3   9      343.38      377.18     63.81 o 
  -3   3   9       11.37       21.62     50.87 o 
  -2   3   9       39.51       87.02     46.23 o 
  -1   3   9      719.62      827.59     52.30 o 
   0   3   9     1631.28     1710.64     62.13 o 
   1   3   9      831.06      890.80     50.73 o 
   2   3   9     2152.58     2370.61     66.28 o 
   3   3   9      484.76      592.90     50.31 o 
   4   3   9      573.43      546.87     48.58 o 
   5   3   9     1098.99     1135.72     60.42 o 
   6   3   9     1767.66     1779.66     72.96 o 
   7   3   9       40.68       66.47     50.22 o 
   8   3   9     1783.84     1902.07     74.90 o 
   9   3   9      130.50       86.26     56.30 o 
  10   3   9        5.35        3.12     54.78 o 
  11   3   9       95.81       60.67     55.24 o 
  -6   4   9        6.64       66.35     66.35 o 
  -5   4   9       36.39       64.68     64.86 o 
  -4   4   9       16.45        1.64     59.56 o 
  -3   4   9      286.82      103.42     60.14 o 
  -2   4   9       35.92        9.15     51.25 o 
  -1   4   9      125.69       81.75     44.91 o 
   0   4   9      849.69      895.07     41.62 o 
   1   4   9       49.23       13.36     40.63 o 
   2   4   9      243.43      246.23     42.42 o 
   3   4   9      259.18      186.36     44.90 o 
   4   4   9      596.55      570.05     52.25 o 
   5   4   9       17.25       30.47     42.70 o 
   6   4   9     3041.54     3009.47     82.36 o 
   7   4   9       12.35       11.34     50.40 o 
   8   4   9      109.45       72.82     50.54 o 
   9   4   9      109.60      141.37     56.15 o 
  10   4   9      154.71      159.21     56.02 o 
  11   4   9        0.34       18.71     51.21 o 
  -6   5   9      234.68      186.54     72.14 o 
  -5   5   9      242.15      287.76     67.45 o 
  -4   5   9        0.23       33.86     61.05 o 
  -3   5   9     1231.32     1164.38     75.40 o 
  -2   5   9     1594.53     1438.62     70.71 o 
  -1   5   9      851.23      825.19     59.67 o 
   0   5   9      879.40      856.15     40.12 o 
   1   5   9      450.22      416.41     51.58 o 
   2   5   9      116.15      186.84     42.68 o 
   3   5   9     1487.52     1559.43     61.84 o 
   4   5   9      368.91      402.91     48.71 o 
   5   5   9      318.30      294.39     50.01 o 
   6   5   9      859.88      958.71     61.67 o 
   7   5   9       66.59       58.79     50.80 o 
   8   5   9        9.10       54.17     54.17 o 
   9   5   9       41.51      102.00     54.41 o 
  10   5   9        2.16       51.75     51.75 o 
  11   5   9       12.47       52.27     52.27 o 
  -5   6   9       18.48       20.73     65.02 o 
  -4   6   9      171.80       28.45     71.65 o 
  -3   6   9       11.20       28.48     61.14 o 
  -2   6   9      518.13      421.98     64.24 o 
  -1   6   9     1022.79      984.45     66.77 o 
   0   6   9      835.48      807.66     42.47 o 
   1   6   9      323.45      409.83     49.53 o 
   2   6   9     2039.33     1984.86     70.39 o 
   3   6   9      481.62      504.69     52.32 o 
   4   6   9      814.44      693.31     58.37 o 
   5   6   9      556.00      577.13     55.79 o 
   6   6   9      149.42      170.23     53.79 o 
   7   6   9      194.08      154.72     54.69 o 
   8   6   9      711.66      694.04     63.13 o 
   9   6   9        1.92       10.91     57.24 o 
  10   6   9      230.96      236.54     55.81 o 
  11   6   9       81.62      141.82     54.33 o 
  -5   7   9      109.54      119.42     69.50 o 
  -4   7   9      109.93       92.44     64.37 o 
  -3   7   9       13.52       16.59     63.04 o 
  -2   7   9      109.59       81.98     60.66 o 
  -1   7   9      242.72      148.19     60.06 o 
   0   7   9       53.42       18.60     37.14 o 
   1   7   9      203.57      206.09     52.15 o 
   2   7   9       74.08       55.68     50.43 o 
   3   7   9      124.94      162.06     51.44 o 
   4   7   9        1.64       26.29     48.58 o 
   5   7   9       77.84      124.56     52.25 o 
   6   7   9      186.68      151.69     55.42 o 
   7   7   9        0.18       53.67     53.67 o 
   8   7   9       38.55       82.34     55.98 o 
   9   7   9       84.08      157.68     58.62 o 
  10   7   9        9.42      102.10     53.55 o 
  11   7   9       84.89      133.96     53.05 o 
  -4   8   9       60.22       82.51     64.00 o 
  -3   8   9      245.27      194.05     67.99 o 
  -2   8   9      385.44      291.34     67.81 o 
  -1   8   9       32.54       57.53     59.90 o 
   0   8   9      335.88      301.70     45.96 o 
   1   8   9       85.90      156.70     57.21 o 
   2   8   9      215.03      272.07     58.12 o 
   3   8   9     1008.41     1001.98     68.68 o 
   4   8   9       39.70       46.72     53.96 o 
   5   8   9      400.51      434.14     61.33 o 
   6   8   9      624.08      565.13     66.04 o 
   7   8   9      339.01      391.00     65.79 o 
   8   8   9      274.63      262.87     65.19 o 
   9   8   9      342.23      311.80     67.49 o 
  10   8   9       15.80       12.61     56.37 o 
  11   8   9       19.40       41.03     50.48 o 
  -3   9   9        0.21       37.59     66.13 o 
  -2   9   9       30.16        3.34     65.82 o 
  -1   9   9      219.35      220.11     64.12 o 
   0   9   9       76.29       22.33     46.13 o 
   1   9   9      204.78      284.51     64.54 o 
   2   9   9      153.12       45.17     62.94 o 
   3   9   9        1.72       43.59     60.55 o 
   4   9   9      135.18      198.13     60.95 o 
   5   9   9      386.65      532.70     67.17 o 
   6   9   9      117.05       99.05     65.96 o 
   7   9   9      345.23      409.01     65.04 o 
   8   9   9      119.78      112.04     65.19 o 
   9   9   9       36.14       45.40     62.29 o 
  10   9   9      168.74      236.64     59.27 o 
  -2  10   9      239.26      252.39     66.27 o 
  -1  10   9       90.26       48.14     66.54 o 
   0  10   9       33.04       31.43     62.88 o 
   1  10   9      334.70      340.86     70.27 o 
   2  10   9      138.37      132.77     64.33 o 
   3  10   9        0.31      137.30     65.18 o 
   4  10   9      168.24      235.78     66.92 o 
   5  10   9      116.40       21.49     71.44 o 
   6  10   9       14.69       47.43     65.30 o 
   7  10   9        2.60       34.96     64.09 o 
   8  10   9        2.01      124.56     63.39 o 
   9  10   9        1.66       75.78     61.12 o 
  10  10   9        2.88       37.69     60.07 o 
   0  11   9      156.00      148.99     47.81 o 
   1  11   9        3.91        1.69     66.49 o 
   2  11   9       50.44       79.10     68.63 o 
   3  11   9      315.23      328.42     73.41 o 
   4  11   9       74.66        7.36     69.33 o 
   5  11   9      125.27      162.33     72.06 o 
   6  11   9      299.77      283.30     73.12 o 
   7  11   9      131.84      136.40     71.29 o 
   8  11   9       38.78       11.31     69.81 o 
   3  12   9       22.59      163.08     66.35 o 
   4  12   9        3.66       26.54     71.69 o 
   5  12   9       81.53      176.16     69.17 o 
   6  12   9       83.69       86.11     73.56 o 
   7  12   9       37.72       50.81     71.12 o 
  -2  -7  10        1.06       40.95     43.03 o 
  -1  -7  10        7.68        4.06     47.81 o 
   0  -7  10        4.67       21.42     35.96 o 
   1  -7  10       31.84       67.55     52.82 o 
   2  -7  10        4.90       13.86     54.44 o 
  -4  -6  10       16.56        2.54     42.70 o 
  -3  -6  10        0.05       27.26     44.32 o 
  -2  -6  10        2.46       20.05     45.10 o 
  -1  -6  10       39.38       57.37     49.27 o 
   0  -6  10        7.01       22.38     35.79 o 
   1  -6  10        1.38       38.44     55.57 o 
   2  -6  10       31.67       59.16     59.16 o 
   3  -6  10        0.97       36.68     57.26 o 
   4  -6  10        2.93       37.75     59.72 o 
  -5  -5  10        0.82       47.09     48.32 o 
  -4  -5  10       32.28       61.83     46.31 o 
  -3  -5  10      172.88      168.64     49.83 o 
  -2  -5  10        1.90       63.57     47.56 o 
  -1  -5  10      105.93       64.63     53.13 o 
   0  -5  10       58.30       80.95     38.24 o 
   1  -5  10       81.29       73.91     57.01 o 
   2  -5  10       36.97       52.57     59.31 o 
   3  -5  10       77.59       44.46     60.49 o 
   4  -5  10       12.12       19.34     60.89 o 
   5  -5  10       20.37       86.64     64.67 o 
   6  -5  10       31.12       30.77     62.36 o 
  -5  -4  10       26.22       43.79     51.53 o 
  -4  -4  10      162.47       84.67     47.83 o 
  -3  -4  10        4.28       27.41     47.40 o 
  -2  -4  10      120.96       90.67     52.46 o 
  -1  -4  10      167.84      134.06     55.62 o 
   0  -4  10        0.31       18.37     37.82 o 
   1  -4  10      134.00      186.36     58.83 o 
   2  -4  10      137.68      122.37     63.14 o 
   3  -4  10       46.39       54.95     58.89 o 
   4  -4  10      275.19      249.93     67.57 o 
   5  -4  10        6.48        1.73     64.86 o 
   6  -4  10       36.28      103.38     63.67 o 
   7  -4  10       70.59      117.63     67.00 o 
  -6  -3  10       10.14       56.34     58.40 o 
  -5  -3  10      112.41       90.27     53.54 o 
  -4  -3  10       13.93       13.61     47.13 o 
  -3  -3  10        0.36       22.66     49.38 o 
  -2  -3  10        8.88       46.14     50.24 o 
  -1  -3  10       25.42       16.90     52.61 o 
   0  -3  10        0.27       39.28     39.28 o 
   1  -3  10        7.92       45.44     52.73 o 
   2  -3  10       87.73       84.70     58.23 o 
   3  -3  10        4.31       11.89     58.59 o 
   4  -3  10        1.66        5.25     58.61 o 
   5  -3  10        8.69       64.76     64.76 o 
   6  -3  10        1.45       60.54     63.11 o 
   7  -3  10        8.11       40.62     60.38 o 
   8  -3  10        4.76       85.73     61.43 o 
  -6  -2  10       60.66       47.08     68.38 o 
  -5  -2  10       25.21       47.48     64.19 o 
  -4  -2  10      283.45      204.25     53.40 o 
  -3  -2  10       25.93       31.27     56.67 o 
  -2  -2  10        2.58       56.19     56.19 o 
  -1  -2  10      173.06      259.75     58.31 o 
   0  -2  10      154.70      204.86     40.95 o 
   1  -2  10       48.57       66.35     55.16 o 
   2  -2  10      163.66      246.68     58.01 o 
   3  -2  10        4.38       58.33     58.33 o 
   4  -2  10        2.12       55.03     60.57 o 
   5  -2  10        3.37      110.79     58.84 o 
   6  -2  10      172.08      220.96     64.07 o 
   7  -2  10        0.98        5.46     63.73 o 
   8  -2  10       49.84       45.47     63.44 o 
   9  -2  10        2.18       51.16     61.44 o 
  -6  -1  10        0.17       60.97     58.51 o 
  -5  -1  10       19.58        4.68     55.87 o 
  -4  -1  10      113.89       34.65     56.80 o 
  -3  -1  10        4.76       46.02     57.53 o 
  -2  -1  10      240.01      235.58     62.53 o 
  -1  -1  10        3.41       41.17     54.74 o 
   0  -1  10      229.32      154.55     69.95 o 
   1  -1  10      312.91      240.22     60.80 o 
   2  -1  10       19.08       41.31     55.57 o 
   3  -1  10      753.41      577.71     64.40 o 
   4  -1  10     1599.42     1448.57     81.44 o 
   5  -1  10        0.15        5.13     57.12 o 
   6  -1  10      722.44      749.91     68.80 o 
   7  -1  10      196.65      265.37     66.59 o 
   8  -1  10        0.80       35.54     61.56 o 
   9  -1  10      134.87      240.16     60.38 o 
  -6   0  10        7.73       53.75     59.93 o 
  -5   0  10      144.22      298.71     61.42 o 
  -4   0  10      460.48      443.84     61.43 o 
  -3   0  10      169.08      169.98     53.11 o 
  -2   0  10      817.39      845.88     62.85 o 
  -1   0  10        5.96        4.52     50.96 o 
   0   0  10      160.49      197.19     67.00 o 
   1   0  10      488.94      572.89     62.30 o 
   2   0  10      201.08      188.98     55.21 o 
   3   0  10      432.23      670.56     61.94 o 
   4   0  10     1508.99     1592.77     75.98 o 
   5   0  10       39.95       55.38     55.38 o 
   6   0  10      230.95      336.91     58.73 o 
   7   0  10        1.01       23.88     60.10 o 
   8   0  10      177.89       79.49     60.35 o 
   9   0  10       13.47       29.29     62.95 o 
  10   0  10      105.96      206.20     57.75 o 
  -6   1  10      214.79      233.73     61.70 o 
  -5   1  10        6.17       23.61     59.27 o 
  -4   1  10      330.95      360.35     61.83 o 
  -3   1  10      183.33      177.12     52.55 o 
  -2   1  10       37.81       60.68     46.47 o 
  -1   1  10      358.20      431.35     52.70 o 
   0   1  10     1833.22     1747.01     48.89 o 
   1   1  10        2.12       46.42     49.27 o 
   2   1  10     1333.07     1159.19     68.68 o 
   3   1  10     1120.03     1225.93     66.39 o 
   4   1  10       25.20       39.79     51.35 o 
   5   1  10       10.93       45.45     51.11 o 
   6   1  10     1015.05     1162.28     69.99 o 
   7   1  10       42.46        1.66     56.79 o 
   8   1  10      458.20      522.94     66.26 o 
   9   1  10       48.58       51.95     59.58 o 
  10   1  10        1.49       16.42     57.60 o 
  -6   2  10        0.05       64.65     64.65 o 
  -5   2  10       83.76       77.17     59.98 o 
  -4   2  10       12.02       14.86     57.43 o 
  -3   2  10       75.45       73.68     55.09 o 
  -2   2  10      270.69      177.29     52.57 o 
  -1   2  10        5.71       61.96     44.23 o 
   0   2  10      304.38      345.56     36.31 o 
   1   2  10      184.87       81.99     47.36 o 
   2   2  10       64.08       97.40     45.11 o 
   3   2  10       44.88       20.57     47.29 o 
   4   2  10     1407.69     1349.03     70.43 o 
   5   2  10     1285.14     1449.39     71.53 o 
   6   2  10      570.15      628.86     57.50 o 
   7   2  10       97.86       35.09     55.52 o 
   8   2  10       47.03       24.46     56.50 o 
   9   2  10       12.03        3.22     57.52 o 
  10   2  10       39.77       32.14     54.86 o 
  11   2  10       13.37        4.57     54.34 o 
  -6   3  10      151.37      246.11     65.99 o 
  -5   3  10      226.46      271.41     64.19 o 
  -4   3  10        1.72       87.74     57.57 o 
  -3   3  10      501.90      602.74     62.71 o 
  -2   3  10     1229.32     1251.28     65.38 o 
  -1   3  10      442.10      350.74     52.39 o 
   0   3  10      401.86      482.40     46.75 o 
   1   3  10      590.27      633.92     53.47 o 
   2   3  10        7.41       62.03     43.66 o 
   3   3  10      622.58      682.15     57.01 o 
   4   3  10      315.48      393.37     53.08 o 
   5   3  10       83.09       64.17     50.32 o 
   6   3  10      473.16      484.70     60.67 o 
   7   3  10        6.50        9.39     54.45 o 
   8   3  10        0.35       33.43     54.31 o 
   9   3  10       58.93       17.71     59.91 o 
  10   3  10        1.27       22.22     54.72 o 
  11   3  10       17.21        6.01     54.26 o 
  -6   4  10       76.81       97.43     64.39 o 
  -5   4  10        0.40       26.84     64.62 o 
  -4   4  10      416.00      433.41     67.48 o 
  -3   4  10      188.81      222.39     61.67 o 
  -2   4  10        9.90       51.03     51.39 o 
  -1   4  10      640.29      743.03     55.90 o 
   0   4  10      364.38      392.65     47.30 o 
   1   4  10      282.14      270.24     48.25 o 
   2   4  10      727.34      771.05     54.53 o 
   3   4  10      736.66      737.66     56.55 o 
   4   4  10     1106.06      990.35     60.38 o 
   5   4  10      189.96      196.02     51.58 o 
   6   4  10        3.08       10.28     50.39 o 
   7   4  10      599.73      507.42     63.28 o 
   8   4  10      619.55      482.11     67.31 o 
   9   4  10        0.84        7.85     54.43 o 
  10   4  10      233.82      281.21     58.04 o 
  11   4  10      251.33      243.23     56.77 o 
  -5   5  10        9.85        5.14     64.04 o 
  -4   5  10      189.89      144.77     64.49 o 
  -3   5  10      116.31       17.09     63.31 o 
  -2   5  10        7.04       21.77     54.13 o 
  -1   5  10      285.80      209.54     54.76 o 
   0   5  10      112.03       98.83     46.48 o 
   1   5  10       20.29       15.35     44.95 o 
   2   5  10      118.08      150.83     46.37 o 
   3   5  10      107.63       24.46     48.53 o 
   4   5  10       57.00       24.04     48.89 o 
   5   5  10      292.66      306.90     53.67 o 
   6   5  10       41.76       71.69     50.28 o 
   7   5  10        0.38       82.29     52.75 o 
   8   5  10        3.96       56.53     56.53 o 
   9   5  10      251.43      205.47     59.06 o 
  10   5  10        9.75       89.60     53.50 o 
  11   5  10       48.77       34.43     54.10 o 
  -4   6  10        0.90        6.76     63.56 o 
  -3   6  10      184.52      247.41     65.46 o 
  -2   6  10      293.88      305.28     61.13 o 
  -1   6  10       60.30       27.59     56.44 o 
   0   6  10      631.40      607.26     43.28 o 
   1   6  10      859.38      764.93     63.32 o 
   2   6  10        3.05       10.78     49.10 o 
   3   6  10     1122.39      931.73     65.79 o 
   4   6  10      363.93      323.91     55.30 o 
   5   6  10        5.18       24.34     51.26 o 
   6   6  10      417.88      482.16     58.32 o 
   7   6  10     1032.71     1233.64     71.76 o 
   8   6  10        2.33       59.80     59.80 o 
   9   6  10      176.31      214.70     61.52 o 
  10   6  10      148.71      139.69     58.83 o 
  11   6  10        8.07       31.59     51.85 o 
  -4   7  10       12.40       35.66     65.84 o 
  -3   7  10       10.62        0.00     63.68 o 
  -2   7  10       39.54      114.31     60.87 o 
  -1   7  10       34.93       30.91     61.28 o 
   0   7  10       88.36      121.35     40.54 o 
   1   7  10      329.70      288.58     59.38 o 
   2   7  10      355.05      370.81     57.93 o 
   3   7  10       45.71       51.78     53.33 o 
   4   7  10      132.32      209.50     53.90 o 
   5   7  10     1253.30     1122.10     70.01 o 
   6   7  10        0.43       17.07     54.20 o 
   7   7  10      394.04      325.68     64.71 o 
   8   7  10      503.47      487.81     65.17 o 
   9   7  10        4.72       44.66     60.37 o 
  10   7  10       93.93      132.48     57.38 o 
  11   7  10      110.06       58.72     54.46 o 
  -3   8  10       64.42       76.08     65.08 o 
  -2   8  10      485.45      493.60     69.42 o 
  -1   8  10      257.33      219.43     65.17 o 
   0   8  10       17.27       28.59     42.36 o 
   1   8  10      299.25      142.78     63.78 o 
   2   8  10      244.29      150.59     63.95 o 
   3   8  10        0.16       55.93     55.93 o 
   4   8  10      371.97      393.79     59.85 o 
   5   8  10      152.76      145.70     61.71 o 
   6   8  10       50.09      113.62     57.20 o 
   7   8  10       20.10      109.72     59.03 o 
   8   8  10       16.29       94.25     62.27 o 
   9   8  10        5.29       68.26     63.01 o 
  10   8  10        4.80       70.85     57.28 o 
  -2   9  10      177.38      147.07     67.76 o 
  -1   9  10       63.41       10.09     68.16 o 
   0   9  10      629.11      526.67     52.29 o 
   1   9  10      251.36      274.95     66.55 o 
   2   9  10        1.05        6.63     63.90 o 
   3   9  10      547.62      663.35     68.69 o 
   4   9  10      121.84      221.87     64.85 o 
   5   9  10        1.87       95.22     60.95 o 
   6   9  10      397.34      380.81     70.90 o 
   7   9  10      109.74      196.62     66.11 o 
   8   9  10       24.73       80.18     64.88 o 
   9   9  10      148.59      293.78     62.78 o 
  10   9  10       32.45       40.30     59.23 o 
  -1  10  10        4.08       52.40     64.05 o 
   0  10  10        8.46       46.97     48.60 o 
   1  10  10       58.23       11.95     64.38 o 
   2  10  10       44.87       86.21     65.80 o 
   3  10  10        1.25       41.70     65.48 o 
   4  10  10      139.91      163.96     64.76 o 
   5  10  10      270.48      172.30     71.54 o 
   6  10  10       20.97       23.74     66.47 o 
   7  10  10      158.23      103.46     69.46 o 
   8  10  10       48.37       68.29     68.11 o 
   9  10  10        0.62       16.15     66.61 o 
   1  11  10       68.52       48.50     67.61 o 
   2  11  10       99.13        1.83     68.14 o 
   3  11  10        5.51       62.94     67.26 o 
   4  11  10      304.61      250.63     73.33 o 
   5  11  10       50.72       14.85     70.26 o 
   6  11  10       15.07       13.25     69.70 o 
   7  11  10       53.72       49.41     70.99 o 
   8  11  10       80.33      201.48     68.13 o 
  -1  -6  11       19.51       50.16     50.16 o 
   0  -6  11        0.08       51.16     35.73 o 
   1  -6  11        4.23       55.55     55.98 o 
   2  -6  11       57.55      102.72     58.31 o 
  -3  -5  11       19.08       65.21     44.46 o 
  -2  -5  11        3.63       46.40     47.20 o 
  -1  -5  11        2.03       37.16     51.86 o 
   0  -5  11        1.21        0.19     38.61 o 
   1  -5  11       32.33       39.10     57.84 o 
   2  -5  11        1.08       28.81     59.79 o 
   3  -5  11        0.26       73.26     59.59 o 
   4  -5  11       26.31       51.62     62.43 o 
   5  -5  11        1.31       62.52     62.52 o 
  -4  -4  11        5.36       46.66     46.66 o 
  -3  -4  11        5.32       18.38     48.22 o 
  -2  -4  11        4.51       32.93     52.30 o 
  -1  -4  11        5.00       44.03     52.79 o 
   0  -4  11        5.78       41.07     41.07 o 
   1  -4  11        6.98        3.49     59.98 o 
   2  -4  11       92.81      187.79     65.30 o 
   3  -4  11       84.24       26.95     63.53 o 
   4  -4  11        0.90        9.11     64.34 o 
   5  -4  11       21.38       44.41     66.53 o 
   6  -4  11       27.38       60.82     65.91 o 
  -5  -3  11       34.78      128.39     47.47 o 
  -4  -3  11        1.78       32.51     48.42 o 
  -3  -3  11        1.71       32.08     52.06 o 
  -2  -3  11       45.17       35.84     56.39 o 
  -1  -3  11        1.45       16.87     56.66 o 
   0  -3  11        5.98       41.35     41.35 o 
   1  -3  11       19.90       47.84     62.98 o 
   2  -3  11      102.61       21.51     65.55 o 
   3  -3  11       11.99      124.29     63.07 o 
   4  -3  11      102.33      159.36     66.42 o 
   5  -3  11       44.42       13.12     64.43 o 
   6  -3  11       25.16       13.20     65.99 o 
   7  -3  11        7.67       38.79     65.51 o 
  -5  -2  11        7.79       35.79     65.24 o 
  -4  -2  11       75.91      106.48     57.73 o 
  -3  -2  11      144.81      181.23     61.48 o 
  -2  -2  11      514.78      613.58     72.74 o 
  -1  -2  11        5.71       37.41     59.42 o 
   0  -2  11       41.02       66.43     43.88 o 
   1  -2  11      151.91      254.66     64.68 o 
   2  -2  11      245.62      215.65     64.63 o 
   3  -2  11        0.63        5.53     62.19 o 
   4  -2  11      355.93      442.84     66.53 o 
   5  -2  11        0.32       18.55     64.39 o 
   6  -2  11       84.72      123.21     64.18 o 
   7  -2  11        9.06       65.98     65.98 o 
   8  -2  11        7.62       12.79     61.42 o 
  -5  -1  11        1.02       70.78     57.81 o 
  -4  -1  11       75.46      161.37     54.19 o 
  -3  -1  11      113.12       70.48     60.80 o 
  -2  -1  11       56.86      122.94     62.81 o 
  -1  -1  11      106.83      129.12     66.80 o 
   0  -1  11      427.89      470.57     47.78 o 
   1  -1  11        6.54       74.07     61.38 o 
   2  -1  11      316.15      162.25     67.52 o 
   3  -1  11      139.89      288.11     61.76 o 
   4  -1  11      118.84      128.86     62.06 o 
   5  -1  11       10.32       53.03     62.36 o 
   6  -1  11      254.41      273.28     66.98 o 
   7  -1  11        2.87       23.82     61.95 o 
   8  -1  11      132.07      206.22     62.88 o 
   9  -1  11       26.91       13.95     61.19 o 
  -5   0  11        0.38        9.27     59.34 o 
  -4   0  11        9.09       39.79     55.71 o 
  -3   0  11       70.72       66.47     54.41 o 
  -2   0  11      404.60      310.27     60.78 o 
  -1   0  11      146.76      263.15     55.06 o 
   0   0  11        3.50       21.06     49.43 o 
   1   0  11       40.29       42.03     60.46 o 
   2   0  11      187.90       99.88     63.02 o 
   3   0  11      219.93      309.84     60.23 o 
   4   0  11        9.12       26.43     62.50 o 
   5   0  11      155.31       88.55     59.26 o 
   6   0  11      159.86      116.03     65.43 o 
   7   0  11       36.71      130.83     59.54 o 
   8   0  11        9.18       65.79     60.09 o 
   9   0  11       57.08      124.98     60.42 o 
  -5   1  11       41.02      141.25     60.96 o 
  -4   1  11       49.65      152.02     55.49 o 
  -3   1  11      208.18      187.97     57.88 o 
  -2   1  11      200.61      209.59     55.62 o 
  -1   1  11       42.42       27.05     51.35 o 
   0   1  11        4.84        4.45     64.96 o 
   1   1  11      146.23      164.01     55.75 o 
   2   1  11       37.40       54.79     54.79 o 
   3   1  11        4.57       26.30     55.57 o 
   4   1  11       61.50      100.37     59.72 o 
   5   1  11       27.99       49.21     54.98 o 
   6   1  11        4.89       50.08     59.04 o 
   7   1  11        2.46        8.67     59.29 o 
   8   1  11        2.78       55.63     60.69 o 
   9   1  11        8.86      104.37     59.66 o 
  10   1  11       14.89       49.25     57.64 o 
  -5   2  11        6.31       28.85     61.08 o 
  -4   2  11       37.51       39.30     59.26 o 
  -3   2  11        5.19      140.46     53.59 o 
  -2   2  11       76.10      119.56     52.39 o 
  -1   2  11       90.80       63.54     50.99 o 
   0   2  11       22.76       62.07     50.43 o 
   1   2  11       78.97       39.33     49.55 o 
   2   2  11      162.38       84.95     53.09 o 
   3   2  11       89.18      150.73     53.34 o 
   4   2  11      567.69      463.02     60.61 o 
   5   2  11      631.55      627.33     64.68 o 
   6   2  11      168.25      239.10     59.77 o 
   7   2  11       82.20       77.66     59.90 o 
   8   2  11       91.71      113.99     61.53 o 
   9   2  11       39.17      141.45     59.68 o 
  10   2  11        9.90       35.84     56.98 o 
  -5   3  11       20.63       35.84     62.33 o 
  -4   3  11      102.85       90.28     59.61 o 
  -3   3  11       54.06       65.90     57.32 o 
  -2   3  11        2.95       83.56     52.89 o 
  -1   3  11      388.54      400.70     57.02 o 
   0   3  11       37.44      122.21     34.17 o 
   1   3  11      143.23      175.42     48.69 o 
   2   3  11      361.57      381.31     52.11 o 
   3   3  11       51.28       35.82     50.67 o 
   4   3  11       27.88       22.35     53.04 o 
   5   3  11      852.39      785.31     65.78 o 
   6   3  11       90.74      183.08     54.67 o 
   7   3  11       27.22       59.16     59.16 o 
   8   3  11        1.95       21.69     58.66 o 
   9   3  11       83.26       36.46     60.43 o 
  10   3  11        2.90       57.43     57.43 o 
  -5   4  11      187.91       33.14     67.95 o 
  -4   4  11       21.80        3.18     61.56 o 
  -3   4  11      261.33      308.03     61.28 o 
  -2   4  11      445.52      411.32     60.21 o 
  -1   4  11        3.84       17.89     54.35 o 
   0   4  11      380.60      350.29     57.14 o 
   1   4  11      707.67      746.77     59.94 o 
   2   4  11        3.11       51.49     51.49 o 
   3   4  11      983.73     1041.72     64.72 o 
   4   4  11      225.68      179.33     57.78 o 
   5   4  11       99.67      116.14     55.12 o 
   6   4  11       80.20      174.26     55.05 o 
   7   4  11      263.49      381.85     62.49 o 
   8   4  11       10.88       47.83     56.84 o 
   9   4  11      106.34      223.90     57.72 o 
  10   4  11       44.30        7.97     58.14 o 
  -4   5  11        3.02       42.58     63.33 o 
  -3   5  11       21.98      133.69     59.55 o 
  -2   5  11        0.34      101.83     55.73 o 
  -1   5  11       39.90        0.00     55.11 o 
   0   5  11      353.63      328.55     40.24 o 
   1   5  11       51.86       42.42     51.72 o 
   2   5  11      346.84      238.38     53.09 o 
   3   5  11      268.54      265.34     54.75 o 
   4   5  11       30.63       49.18     51.51 o 
   5   5  11     1295.14     1252.00     68.61 o 
   6   5  11      304.33      306.03     62.08 o 
   7   5  11       19.72       59.50     59.50 o 
   8   5  11      331.09      348.74     62.56 o 
   9   5  11        5.62       47.72     57.09 o 
  10   5  11       25.52      112.67     56.41 o 
  -4   6  11      234.73      222.04     65.29 o 
  -3   6  11       41.87       27.52     63.31 o 
  -2   6  11      245.50      234.22     64.28 o 
  -1   6  11      307.56      210.14     60.75 o 
   0   6  11       26.03       18.11     40.81 o 
   1   6  11      186.17      178.38     54.72 o 
   2   6  11      398.34      441.98     58.56 o 
   3   6  11      150.34      110.71     53.76 o 
   4   6  11      453.24      486.96     58.12 o 
   5   6  11      103.41      122.15     57.67 o 
   6   6  11        2.44       57.41     57.41 o 
   7   6  11       24.51       16.33     56.67 o 
   8   6  11       89.58      124.70     58.01 o 
   9   6  11        1.13       26.62     59.97 o 
  10   6  11        0.24       57.90     57.90 o 
  -3   7  11       15.37       27.97     64.37 o 
  -2   7  11      302.88      232.65     67.05 o 
  -1   7  11        1.84       48.65     61.65 o 
   0   7  11      397.96      370.68     46.00 o 
   1   7  11      121.04       36.08     60.55 o 
   2   7  11       80.39       20.95     58.89 o 
   3   7  11      540.53      622.54     65.01 o 
   4   7  11      125.74      153.37     58.89 o 
   5   7  11        2.15        4.80     59.77 o 
   6   7  11      340.27      431.29     61.86 o 
   7   7  11       23.17       53.56     61.74 o 
   8   7  11      103.22        6.78     63.88 o 
   9   7  11      226.69      230.44     66.74 o 
  10   7  11       17.69        6.53     58.48 o 
  -2   8  11       40.07       16.43     62.64 o 
  -1   8  11       35.27      126.81     58.56 o 
   0   8  11       14.64       60.81     51.19 o 
   1   8  11       57.02      110.50     62.08 o 
   2   8  11        6.31       34.51     57.10 o 
   3   8  11       34.38       22.09     58.23 o 
   4   8  11      154.31      119.03     61.00 o 
   5   8  11      213.95      162.99     63.42 o 
   6   8  11       27.66       59.05     60.56 o 
   7   8  11      109.58       89.89     63.12 o 
   8   8  11       31.60       76.77     64.30 o 
   9   8  11        2.26       32.85     60.81 o 
  10   8  11       73.59       46.78     60.74 o 
  -1   9  11      189.12      228.04     62.38 o 
   0   9  11        6.20       64.87     60.21 o 
   1   9  11      189.52      240.35     64.23 o 
   2   9  11      488.94      461.36     67.31 o 
   3   9  11       45.29       66.26     66.26 o 
   4   9  11      226.26      252.90     66.91 o 
   5   9  11      211.72      211.60     67.02 o 
   6   9  11        7.75       28.04     63.89 o 
   7   9  11       53.64       89.21     65.03 o 
   8   9  11      209.89       93.27     71.72 o 
   9   9  11        3.83       37.23     64.03 o 
   0  10  11       90.21       15.96     64.00 o 
   1  10  11       56.72      122.96     62.90 o 
   2  10  11       20.52       42.58     62.55 o 
   3  10  11      273.32      351.36     68.70 o 
   4  10  11       75.30       33.35     65.82 o 
   5  10  11       16.07       35.71     65.52 o 
   6  10  11      197.60      188.74     69.01 o 
   7  10  11       62.30      113.83     68.06 o 
   8  10  11       36.40      113.57     66.40 o 
   3  11  11       54.94       12.30     66.63 o 
   4  11  11        8.51       21.46     66.21 o 
   5  11  11        0.52      119.97     66.89 o 
   6  11  11       58.04       62.69     66.74 o 
   7  11  11       36.24       29.73     69.31 o 
   0  -5  12        1.41        1.02     38.70 o 
   1  -5  12        4.35       21.43     58.62 o 
   2  -5  12        6.54       45.97     59.19 o 
  -2  -4  12       33.43      127.56     52.14 o 
  -1  -4  12        0.48        8.25     56.51 o 
   0  -4  12        1.98       17.35     50.47 o 
   1  -4  12        1.58       62.42     62.42 o 
   2  -4  12        6.75       19.91     64.33 o 
   3  -4  12       16.99        1.76     64.42 o 
   4  -4  12       75.90       92.46     66.98 o 
  -3  -3  12        1.85       21.01     56.29 o 
  -2  -3  12       17.72       48.57     58.18 o 
  -1  -3  12       27.31       57.87     60.42 o 
   0  -3  12       53.88      138.17     45.09 o 
   1  -3  12        1.28       71.47     65.20 o 
   2  -3  12       80.34       24.67     68.07 o 
   3  -3  12       35.48       19.17     67.70 o 
   4  -3  12       33.43       47.92     65.68 o 
   5  -3  12        9.36       66.60     66.60 o 
   6  -3  12       33.75       14.93     65.94 o 
  -4  -2  12        0.09       31.10     62.20 o 
  -3  -2  12       41.47       97.26     65.93 o 
  -2  -2  12        1.92      100.01     62.81 o 
  -1  -2  12       23.61       17.92     66.00 o 
   0  -2  12       28.47       34.91     73.30 o 
   1  -2  12        1.21       41.19     62.44 o 
   2  -2  12      106.28      117.15     65.37 o 
   3  -2  12        5.49       73.84     64.71 o 
   4  -2  12       20.78       71.73     66.99 o 
   5  -2  12        0.63       28.83     65.76 o 
   6  -2  12       99.89       21.01     69.00 o 
   7  -2  12       18.24       64.32     64.32 o 
  -4  -1  12      107.36       88.82     58.23 o 
  -3  -1  12      105.28       46.39     63.98 o 
  -2  -1  12       26.68       25.86     63.84 o 
  -1  -1  12       40.05       64.79     67.91 o 
   0  -1  12       35.52       64.86     48.53 o 
   1  -1  12      159.17      258.23     69.83 o 
   2  -1  12       26.19       51.04     67.23 o 
   3  -1  12       67.44       95.22     64.82 o 
   4  -1  12       97.04      146.58     67.44 o 
   5  -1  12        6.60       49.88     62.76 o 
   6  -1  12        5.30       41.82     65.39 o 
   7  -1  12       49.20        3.65     66.51 o 
   8  -1  12        3.26       32.55     64.09 o 
  -4   0  12        0.80        7.13     54.98 o 
  -3   0  12       13.05       55.54     57.52 o 
  -2   0  12        0.00        6.43     57.06 o 
  -1   0  12       72.09      105.86     61.21 o 
   0   0  12       36.10        3.02     44.13 o 
   1   0  12        2.76       99.98     63.34 o 
   2   0  12      115.03      120.81     65.21 o 
   3   0  12      150.04      120.72     68.30 o 
   4   0  12        1.93       46.98     62.95 o 
   5   0  12       84.79       97.58     64.06 o 
   6   0  12       53.99       97.12     64.07 o 
   7   0  12       17.27       10.98     62.67 o 
   8   0  12       14.85       12.63     63.52 o 
  -4   1  12       34.64       17.28     56.36 o 
  -3   1  12        3.20       37.50     53.01 o 
  -2   1  12       23.06       10.27     55.01 o 
  -1   1  12      492.19      432.64     61.63 o 
   0   1  12      154.49       42.95     42.82 o 
   1   1  12        5.56       88.31     56.38 o 
   2   1  12      149.44      195.98     61.26 o 
   3   1  12      222.73      290.17     63.52 o 
   4   1  12        8.60       63.29     63.29 o 
   5   1  12       96.72       83.33     62.56 o 
   6   1  12       34.42       89.08     61.99 o 
   7   1  12       47.20       32.64     66.25 o 
   8   1  12        3.41       64.46     64.46 o 
   9   1  12        7.35      115.16     57.90 o 
  -4   2  12        2.30       58.40     58.40 o 
  -3   2  12      200.16      267.70     56.68 o 
  -2   2  12      418.50      494.56     58.07 o 
  -1   2  12        4.53       24.57     52.79 o 
   0   2  12      393.64      285.24     42.29 o 
   1   2  12      452.12      435.92     62.09 o 
   2   2  12       18.59        4.86     55.30 o 
   3   2  12      563.57      646.50     64.91 o 
   4   2  12      105.03      276.01     58.69 o 
   5   2  12       25.97       36.43     60.64 o 
   6   2  12      227.75      295.80     64.76 o 
   7   2  12      195.06      198.07     65.05 o 
   8   2  12       17.65      180.59     59.05 o 
   9   2  12      105.86      129.81     61.87 o 
  -4   3  12        1.38       30.42     57.29 o 
  -3   3  12        1.99       82.29     55.99 o 
  -2   3  12       50.17       47.40     54.96 o 
  -1   3  12       81.45      122.16     54.92 o 
   0   3  12      147.02       83.90     48.38 o 
   1   3  12        5.77       28.96     51.64 o 
   2   3  12       89.23       79.40     53.56 o 
   3   3  12      163.59      177.76     59.32 o 
   4   3  12       10.11       56.58     55.76 o 
   5   3  12      198.68      148.41     59.49 o 
   6   3  12        0.99      136.41     57.87 o 
   7   3  12      130.72       77.82     60.25 o 
   8   3  12      341.95      372.91     65.99 o 
   9   3  12        6.45        1.65     58.51 o 
  10   3  12       75.54       48.61     58.74 o 
  -4   4  12      266.89      266.46     63.67 o 
  -3   4  12       52.91       58.97     57.48 o 
  -2   4  12       68.32      167.01     55.36 o 
  -1   4  12      351.17      369.75     58.69 o 
   0   4  12       87.03       76.54     39.35 o 
   1   4  12        3.85       18.62     52.54 o 
   2   4  12      320.13      311.62     56.40 o 
   3   4  12      369.67      348.74     60.08 o 
   4   4  12      281.61      308.78     60.15 o 
   5   4  12      131.20      150.42     58.98 o 
   6   4  12       25.86      101.60     57.39 o 
   7   4  12        1.96        1.72     60.10 o 
   8   4  12      172.48      162.12     66.32 o 
   9   4  12       31.85       18.49     60.29 o 
  10   4  12       12.84        6.54     55.29 o 
  -3   5  12       60.01       88.43     60.82 o 
  -2   5  12      226.68      277.33     59.77 o 
  -1   5  12       41.80       51.33     56.24 o 
   0   5  12      392.29      413.93     42.26 o 
   1   5  12      268.62      254.95     59.48 o 
   2   5  12       68.05       58.25     54.70 o 
   3   5  12      292.92      368.44     58.38 o 
   4   5  12      215.10      323.54     60.32 o 
   5   5  12       23.22       47.88     56.74 o 
   6   5  12      651.70      695.04     69.38 o 
   7   5  12      263.00      406.11     63.55 o 
   8   5  12        0.12       20.46     58.67 o 
   9   5  12      133.40      136.32     59.59 o 
  10   5  12       12.28       43.78     55.14 o 
  -3   6  12       11.68       62.15     62.15 o 
  -2   6  12       93.54      153.49     58.24 o 
  -1   6  12       26.25       72.73     58.49 o 
   0   6  12       16.20       75.66     39.86 o 
   1   6  12      112.38      172.84     54.99 o 
   2   6  12        1.59       56.92     56.92 o 
   3   6  12        0.89       43.77     55.42 o 
   4   6  12       69.44       62.16     58.83 o 
   5   6  12      274.81      295.03     61.97 o 
   6   6  12      137.41      175.32     59.69 o 
   7   6  12      187.98      164.18     64.23 o 
   8   6  12       78.93      143.67     60.92 o 
   9   6  12        6.58       76.17     59.28 o 
  10   6  12       54.31       93.15     58.97 o 
  -2   7  12      148.41       18.94     65.40 o 
  -1   7  12      323.66      243.37     60.65 o 
   0   7  12       43.71       39.23     41.78 o 
   1   7  12      195.29      152.87     59.57 o 
   2   7  12      503.67      451.98     66.36 o 
   3   7  12       64.77       43.56     59.19 o 
   4   7  12      429.05      369.99     61.34 o 
   5   7  12      396.79      390.35     67.23 o 
   6   7  12       34.66       30.25     62.19 o 
   7   7  12       68.03      180.07     59.12 o 
   8   7  12      183.61       91.76     66.36 o 
   9   7  12        2.73       39.32     61.26 o 
  10   7  12       73.62        4.89     62.33 o 
  -1   8  12        3.54       14.36     61.40 o 
   0   8  12       95.64       30.07     46.32 o 
   1   8  12      104.82      116.84     61.79 o 
   2   8  12        2.07       17.42     59.88 o 
   3   8  12      333.45      306.25     62.17 o 
   4   8  12       93.66       13.02     62.99 o 
   5   8  12       41.42      120.59     60.74 o 
   6   8  12      441.63      401.72     69.72 o 
   7   8  12      169.73       75.24     67.95 o 
   8   8  12        2.15       63.14     63.14 o 
   9   8  12      195.03      275.71     62.22 o 
   0   9  12       28.92       37.72     42.79 o 
   1   9  12       88.57       40.44     63.26 o 
   2   9  12       12.16       61.14     61.14 o 
   3   9  12      143.32      135.39     60.51 o 
   4   9  12      115.66      163.24     63.09 o 
   5   9  12       14.11       20.63     66.73 o 
   6   9  12       33.44       96.60     64.00 o 
   7   9  12       97.63      178.01     63.93 o 
   8   9  12       18.64      151.52     62.20 o 
   2  10  12      223.96       95.67     68.44 o 
   3  10  12       27.71       67.23     64.56 o 
   4  10  12      230.71      200.59     67.29 o 
   5  10  12      336.86      388.55     69.06 o 
   6  10  12       52.36       33.94     66.88 o 
   7  10  12       81.03      183.51     66.43 o 
  -1  -3  13        1.20       59.17     64.22 o 
   0  -3  13       23.65       26.32     98.88 o 
   1  -3  13       89.26        5.81     65.95 o 
   2  -3  13        8.54       38.75     66.90 o 
   3  -3  13       58.64       50.36     67.87 o 
   4  -3  13       42.27       55.63     67.00 o 
  -2  -2  13        0.14       36.46     67.34 o 
  -1  -2  13       47.19      114.60     67.23 o 
   0  -2  13       14.45       55.25     47.68 o 
   1  -2  13        0.78       16.41     69.49 o 
   2  -2  13       39.04        0.00     68.82 o 
   3  -2  13       84.36       86.20     67.38 o 
   4  -2  13        3.05       39.68     67.86 o 
   5  -2  13       24.36       70.02     66.19 o 
   6  -2  13       27.17      103.91     63.77 o 
  -3  -1  13       31.54       84.89     62.23 o 
  -2  -1  13       84.15      108.89     69.64 o 
  -1  -1  13        5.68       34.99     70.01 o 
   0  -1  13       23.58       25.13     47.13 o 
   1  -1  13       28.57       30.92     70.84 o 
   2  -1  13        2.32       51.15     70.19 o 
   3  -1  13       62.48       16.18     71.89 o 
   4  -1  13       50.73        5.91     69.41 o 
   5  -1  13       13.09       39.24     66.63 o 
   6  -1  13       41.30       28.79     65.94 o 
   7  -1  13        0.49       66.09     66.09 o 
  -3   0  13       16.39       55.65     54.39 o 
  -2   0  13      163.80       96.02     61.18 o 
  -1   0  13       55.44       14.60     62.42 o 
   0   0  13       66.78      109.66     46.53 o 
   1   0  13      213.84      100.46     70.78 o 
   2   0  13        1.94       17.88     68.75 o 
   3   0  13       60.36      112.95     66.87 o 
   4   0  13       94.55      119.97     71.19 o 
   5   0  13        6.56       19.53     65.60 o 
   6   0  13       26.93       82.30     64.81 o 
   7   0  13       96.41       16.72     67.95 o 
  -3   1  13        0.09       54.90     54.90 o 
  -2   1  13        0.17       34.50     56.03 o 
  -1   1  13        6.30       39.75     55.36 o 
   0   1  13        3.23       21.67     41.90 o 
   1   1  13       53.65      100.47     61.78 o 
   2   1  13       40.22       59.29     66.73 o 
   3   1  13       54.40      169.59     63.25 o 
   4   1  13       32.78       63.87     63.87 o 
   5   1  13      189.02      223.63     68.45 o 
   6   1  13       10.05      110.89     61.83 o 
   7   1  13        3.97       11.06     64.90 o 
   8   1  13      107.62       78.65     64.91 o 
  -3   2  13      178.74      299.88     54.86 o 
  -2   2  13       19.76       10.12     55.89 o 
  -1   2  13      120.91      119.20     56.05 o 
   0   2  13       37.64       19.93     62.82 o 
   1   2  13        0.41       65.21     57.93 o 
   2   2  13      333.00      429.66     66.07 o 
   3   2  13      329.50      262.66     70.98 o 
   4   2  13       92.62       73.87     63.93 o 
   5   2  13      180.21      191.81     67.01 o 
   6   2  13       73.53      168.59     63.25 o 
   7   2  13        6.13       34.49     63.85 o 
   8   2  13       92.68       76.37     62.15 o 
  -3   3  13       14.17       29.94     54.51 o 
  -2   3  13      110.18       68.97     56.81 o 
  -1   3  13       18.16       17.50     55.65 o 
   0   3  13      291.91      345.14     40.23 o 
   1   3  13      457.69      462.86     62.96 o 
   2   3  13        1.44        9.61     59.46 o 
   3   3  13      237.85      218.91     63.22 o 
   4   3  13      243.46      368.59     64.68 o 
   5   3  13       44.42      133.47     61.16 o 
   6   3  13      255.84      313.28     64.72 o 
   7   3  13      133.13      192.40     66.33 o 
   8   3  13        0.11        8.71     63.59 o 
   9   3  13      135.50      159.28     60.43 o 
  -3   4  13       11.47       93.08     54.50 o 
  -2   4  13       14.15       92.64     54.47 o 
  -1   4  13        2.95       56.09     56.09 o 
   0   4  13        4.18       10.58     38.27 o 
   1   4  13      226.34      113.32     58.30 o 
   2   4  13       53.61       21.42     55.80 o 
   3   4  13       20.19       11.22     57.90 o 
   4   4  13       43.42       24.66     60.17 o 
   5   4  13      406.04      397.87     64.73 o 
   6   4  13        0.96       62.08     62.08 o 
   7   4  13       63.78      110.47     61.85 o 
   8   4  13       41.34      102.72     62.03 o 
   9   4  13        6.81        3.44     59.72 o 
  -2   5  13       34.16       11.73     56.35 o 
  -1   5  13      375.28      383.45     60.98 o 
   0   5  13      140.75       82.17     41.67 o 
   1   5  13       69.05       38.63     56.92 o 
   2   5  13      418.11      498.47     62.71 o 
   3   5  13      224.03      268.53     59.38 o 
   4   5  13      189.83      211.40     60.69 o 
   5   5  13      191.23      188.33     62.53 o 
   6   5  13      160.56      200.12     63.90 o 
   7   5  13       60.77        3.39     63.95 o 
   8   5  13      195.61      150.53     64.83 o 
   9   5  13       44.79       27.07     60.72 o 
  -1   6  13       60.89       25.33     57.00 o 
   0   6  13      211.34      231.23     41.06 o 
   1   6  13      162.56      205.03     58.84 o 
   2   6  13        0.06        3.08     57.63 o 
   3   6  13      287.30      285.31     62.05 o 
   4   6  13      269.27      228.17     61.88 o 
   5   6  13       16.61      147.33     57.30 o 
   6   6  13      190.09      244.91     65.87 o 
   7   6  13       92.91       79.54     65.18 o 
   8   6  13        7.51        1.67     61.33 o 
   9   6  13      265.80      220.27     64.36 o 
  -1   7  13       21.67       34.72     58.55 o 
   0   7  13       82.34      100.89     74.05 o 
   1   7  13      130.15       53.24     59.70 o 
   2   7  13       52.51       49.33     57.96 o 
   3   7  13       91.79       72.39     57.68 o 
   4   7  13      217.64       75.97     65.50 o 
   5   7  13       14.23       13.29     59.53 o 
   6   7  13       16.58       63.01     59.19 o 
   7   7  13       83.96       13.86     62.78 o 
   8   7  13       37.82        6.90     61.80 o 
   9   7  13        5.75       66.32     61.73 o 
   0   8  13      227.60      180.96     43.77 o 
   1   8  13       70.02       84.92     60.61 o 
   2   8  13      311.42      248.86     63.27 o 
   3   8  13      137.71       95.78     62.39 o 
   4   8  13       85.08      139.04     63.66 o 
   5   8  13      280.97      295.27     67.78 o 
   6   8  13       47.86       36.09     63.78 o 
   7   8  13       96.67       94.02     64.84 o 
   8   8  13      252.79      329.17     65.99 o 
   2   9  13       15.23       85.30     60.27 o 
   3   9  13       77.38       41.90     62.77 o 
   4   9  13      119.41      113.94     63.58 o 
   5   9  13        0.69       60.80     62.55 o 
   6   9  13      163.71      243.34     63.60 o 
   7   9  13       39.52       45.46     63.90 o 
   1  -2  14       56.85        6.02     69.38 o 
   2  -2  14        9.77       32.29     68.78 o 
   3  -2  14        0.24       53.89     65.88 o 
   0  -1  14        5.17       17.80     70.12 o 
   1  -1  14        4.32       72.07     72.07 o 
   2  -1  14        0.62       39.17     69.97 o 
   3  -1  14       21.57       68.88     68.88 o 
   4  -1  14        4.30       68.29     68.29 o 
   5  -1  14       35.00       64.33     66.79 o 
  -1   0  14       47.04       65.11     65.11 o 
   0   0  14       12.95       39.77     46.25 o 
   1   0  14       17.45       49.78     69.27 o 
   2   0  14       20.70        8.10     67.33 o 
   3   0  14       77.60      137.17     68.39 o 
   4   0  14       18.64       27.94     67.61 o 
   5   0  14       11.95       68.67     68.67 o 
   6   0  14        7.61       36.23     67.60 o 
  -1   1  14        5.03       68.62     57.03 o 
   0   1  14       50.51        8.18     87.28 o 
   1   1  14      124.12      146.59     65.49 o 
   2   1  14        3.41      115.98     64.29 o 
   3   1  14      111.46       34.83     69.85 o 
   4   1  14       70.69      110.63     67.69 o 
   5   1  14       25.24       94.50     63.51 o 
   6   1  14       58.15       66.23     65.88 o 
   7   1  14       32.34      113.70     61.98 o 
  -1   2  14       37.48       32.69     54.54 o 
   0   2  14       13.20       30.04     40.64 o 
   1   2  14       45.29      152.49     57.27 o 
   2   2  14        3.23       24.60     61.94 o 
   3   2  14        8.92       65.57     65.57 o 
   4   2  14       53.51       13.05     66.40 o 
   5   2  14      113.09       97.30     65.92 o 
   6   2  14       15.55       14.93     61.36 o 
   7   2  14       44.29       52.77     64.60 o 
  -1   3  14      124.10      109.18     56.59 o 
   0   3  14      146.21       73.19     53.09 o 
   1   3  14        0.21       59.85     59.85 o 
   2   3  14      166.80      131.77     62.59 o 
   3   3  14      138.29      183.78     63.33 o 
   4   3  14        9.99       33.71     63.43 o 
   5   3  14       71.43       77.62     65.38 o 
   6   3  14      131.19       56.21     67.27 o 
   7   3  14        2.91      143.69     62.17 o 
   8   3  14       76.40      115.11     60.86 o 
  -1   4  14        3.02        4.28     55.72 o 
   0   4  14       55.40       54.86     38.94 o 
   1   4  14       68.72       18.17     57.50 o 
   2   4  14        0.34        1.60     59.39 o 
   3   4  14      120.63      116.43     59.23 o 
   4   4  14      295.40      375.86     63.78 o 
   5   4  14        0.07       29.73     61.26 o 
   6   4  14       81.44       74.40     63.89 o 
   7   4  14       74.53       15.84     67.44 o 
   8   4  14        3.53       24.31     62.02 o 
  -1   5  14        9.86        9.86     53.33 o 
   0   5  14       47.42       86.13     38.48 o 
   1   5  14       71.45       44.48     56.47 o 
   2   5  14       42.26      136.58     56.41 o 
   3   5  14       37.52       20.65     59.22 o 
   4   5  14      203.60      178.40     63.04 o 
   5   5  14       24.46      212.77     56.44 o 
   6   5  14       17.67       98.96     59.89 o 
   7   5  14       42.13       31.36     63.22 o 
   8   5  14       30.33       44.84     59.43 o 
   0   6  14      108.65       68.40     40.08 o 
   1   6  14       55.88        7.38     57.35 o 
   2   6  14      275.76      254.84     60.10 o 
   3   6  14      130.38       72.16     62.56 o 
   4   6  14       38.35        6.44     59.59 o 
   5   6  14      267.07      236.00     66.29 o 
   6   6  14       53.45       97.49     64.55 o 
   7   6  14       33.86       32.92     64.53 o 
   8   6  14      163.68      318.42     65.16 o 
   1   7  14       88.26       86.86     55.72 o 
   2   7  14       34.89       99.74     55.80 o 
   3   7  14       90.09       13.94     60.40 o 
   4   7  14       43.59       60.83     60.83 o 
   5   7  14        1.73      114.42     58.16 o 
   6   7  14      223.32       77.94     64.84 o 
   7   7  14       71.90       85.71     64.33 o 
   3   8  14       64.08       66.68     58.91 o 
   4   8  14      105.77      127.84     62.67 o 
   5   8  14        1.42       67.45     60.95 o 
   6   8  14       37.12       16.81     63.58 o 
   2   1  15       90.26       41.37     65.89 o 
   3   1  15       43.31       13.42     68.37 o 
   4   1  15        0.58        5.73     67.52 o 
   1   2  15       46.33       33.13     58.31 o 
   2   2  15        2.35       38.58     60.06 o 
   3   2  15       12.82       78.26     63.24 o 
   4   2  15       47.34      192.78     62.61 o 
   5   2  15        1.95       40.82     63.76 o 
   1   3  15       44.89       78.95     56.90 o 
   2   3  15       44.52       16.42     58.37 o 
   3   3  15        0.39       62.37     62.37 o 
   4   3  15       65.76       63.89     64.89 o 
   5   3  15        8.37       14.42     64.65 o 
   6   3  15       33.77       73.63     64.43 o 
   1   4  15        3.95       26.62     53.10 o 
   2   4  15      134.55       99.74     60.79 o 
   3   4  15      123.51       27.79     61.68 o 
   4   4  15       18.60        8.57     60.00 o 
   5   4  15      195.86      214.04     63.24 o 
   6   4  15       88.48       91.14     63.36 o 
   2   5  15       14.24       40.54     53.10 o 
   3   5  15       75.94       14.22     59.08 o 
   4   5  15       27.78       55.67     59.46 o 
   5   5  15        0.22       61.87     61.87 o 
   6   5  15      189.80      157.52     62.92 o 
   3   6  15       41.97       61.12     54.91 o 
   4   6  15      129.09      189.35     58.69 o 
   5   6  15        7.55        0.00     58.54 o 
                                                 
